# Supplementary material for: An LLM-Based Intelligent Agent and Its Application in Making the Lanolin Saponification Process Greener
Source: Pharmaceuticals (Basel). 2026 Feb 3;19(2):264. doi: 10.3390/ph19020264 (PMC12943705; doi:10.3390/ph19020264)
Supplement: Supplementary file 1 [file pharmaceuticals-19-00264-s001.zip]

Archive with 3 entries (2 files):
- Supplementary files/
- Supplementary files/Supplementary Material File S1.pdf
- Supplementary files/Supplementary Material File S2.xlsx
