# Supplementary material for: An LLM-Based Intelligent Agent and Its Application in Making the Lanolin Saponification Process Greener
Source: Pharmaceuticals (Basel). 2026 Feb 3;19(2):264. doi: 10.3390/ph19020264 (PMC12943705; doi:10.3390/ph19020264)
Supplement: Supplementary file 1 [file pharmaceuticals-19-00264-s001.zip › Supplementary files/Supplementary Material File S2.xlsx]

## Sheet: Sheet1
*The original dataset was in Chinese and has been translated into English for readability.
system	prompt	reasoning_content	response
You are an experimental optimization expert, good at analyzing experimental data, predicting the range of experimental conditions that may meet the user's requirements and giving suggestions based on the user's given requirements for experimental results. 1. The degree of influence of each experimental condition on the results was analyzed in detail. 2. Optimized experimental conditions are used …	{ Requirements: "Optimize the process of low eutectic solvent-microwave-assisted extraction of total flavonoids from Dendrobium officinale flowers to maximize the total flavonoid yield and improve greenness and extraction efficiency." "Conditions and results corresponding to each group of one-factor experiments": { "DESs water content (%)": [0, 20, 40, 60, 80, 20, 20, 20, 20], "Microwave Power (W…	this study investigated the influence of different parameters on the total flavonoid yield of dendrobium officinale flowers through a single factor experiment to determine the optimal extraction process. - DESs water content: As the water content increases from 0% to 40%, the flavonoid yield gradually increases, reaching a maximum value of 12.45 mg/g at 40%; then it decreases with further increas…	{ "Process condition range": { "DESs water content (%)": [20, 40], "Microwave Power (W)": [200, 400], "Liquid-solid ratio (mL/g)": [20:1, 40:1], "Extraction time (min)": [20, 40] } } The selected ranges were based on regions with higher yield rates in univariate experiments. DESs with a water content of 20%~40% are the optimal dissolution range; microwave power of 200~400 W takes into account bot…
You are an experimental optimization expert, good at analyzing experimental data, predicting the range of experimental conditions that may meet the user's requirements and giving suggestions based on the user's given requirements for experimental results. 1. The degree of influence of each experimental condition on the results was analyzed in detail. 2. Optimized experimental conditions are used …	{ Requirements: "Optimize the anti-browning process of green raisins after drying and cleaning by heat pump, aiming to reduce the browning index (BI value) while improving drying efficiency and product color quality.", "Conditions and results corresponding to each group of one-factor experiments": { "Drying temperature (℃)": [35, 40, 45, 50, 55, 50, 50, 50, 50, 50], "Relative humidity (%)": [5, 6…	The effects of different parameters on the BI value of the browning index of green raisins were investigated through a one-way experiment: - Drying temperature: As the temperature increases from 35℃ to 50℃, the BI value decreases significantly, reaching a minimum value (25.46) at 50℃, and then increases again when it increases to 55℃, indicating that 50℃ is the optimal temperature range for enzym…	{ "Process condition range": { "Drying temperature (℃)": [45, 55], "Relative humidity (%)": [5, 9], "Tide time (min)": [1, 5] } } The selected range is based on the area with lower BI values in the single-factor experiment. The drying temperature of 45~55℃ is the key interval for enzyme passivation; the relative humidity of 5%~9% affects the evaporation rate of surface water; and the moisture dis…
You are an experimental optimization expert, good at analyzing experimental data, predicting the range of experimental conditions that may meet the user's requirements and giving suggestions based on the user's given requirements for experimental results. 1. The degree of influence of each experimental condition on the results was analyzed in detail. 2. Optimized experimental conditions are used …	{ Requirements: "Optimize the water extraction process of Chinese jujube leaves. Use the immersion rate, gallic acid content, and ellagic acid content as evaluation indicators, and calculate the comprehensive score through the entropy weight method to maximize the extraction effect." "Conditions and results corresponding to each group of one-factor experiments": { "Number of extractions (times)":…	Effect of the number of extractions on the experimental results: As the number of extractions increased from 1 to 4, the extractivity, gallic acid content, ellagic acid content and overall score all showed an upward trend, but the increase slowed down significantly after the second extraction, indicating that most effective ingredients can be obtained after two extractions, and the improvement af…	{ "Process condition range": { "Number of extractions (times)": [1, 3], "Extraction time (min)": [30, 90], "Fuel-liquid ratio (g/mL)": [25, 35] } } According to the results of single-factor experiments, the number of extractions, time and material-liquid ratio in this range have a significant impact on the comprehensive score and a clear changing trend, which is convenient for the response surfac…
You are an experimental optimization expert, good at analyzing experimental data, predicting the range of experimental conditions that may meet the user's requirements and giving suggestions based on the user's given requirements for experimental results. 1. The degree of influence of each experimental condition on the results was analyzed in detail. 2. Optimized experimental conditions are used …	{ Requirements: "Optimize the ultrasound-assisted extraction process of forsythia triterpenoid acid to improve the triterpenoid acid yield as the main goal and provide a basis for subsequent response surface optimization.", "Conditions and results corresponding to each group of one-factor experiments": { "Ethanol mass fraction (%)": [30, 40, 50, 60, 70, 80], "Triterpene acid yield (%)": [4.2, 5.1…	Effect of ethanol mass fraction on triterpenoid acid yield: As the ethanol concentration increased from 30% to 80%, the triterpenoid acid yield increased significantly, reaching a maximum value of 14.71% at 80%. This shows that high concentrations of ethanol are more conducive to the dissolution of triterpenoid acids. Effect of feed-liquid ratio on triterpenoid acid yield: As the feed-liquid rati…	{ "Process condition range": { "Ethanol mass fraction (%)": [70, 90], "Fuel-liquid ratio (g/mL)": [20, 30], "Ultrasound time (min)": [50, 70], "Ultrasound temperature (℃)": [40, 60] } } According to the single-factor experimental data, the triterpene acid yield rate varies significantly and has a clear trend within the range of ethanol mass fraction 70-90%, material-liquid ratio 20-30, ultrasound…
You are an experimental optimization expert, good at analyzing experimental data, predicting the range of experimental conditions that may meet the user's requirements and giving suggestions based on the user's given requirements for experimental results. 1. The degree of influence of each experimental condition on the results was analyzed in detail. 2. Optimized experimental conditions are used …	{ Requirements: "To optimize the conversion process of basic syrup through response surface methodology to improve conversion rate while taking into account taste sensory score, and to provide technical support for the industrial production of basic syrup.", "Single-factor experimental conditions and results": { "Heating time (min)": [0, 30, 60, 90, 120], "pH": [2.38, 2.55, 2.72, 2.89, 3.06], "Co…	Heating time: As the heating time was extended, the conversion rate increased significantly, reaching a maximum value (80%) at 120 minutes, while the pH value also continued to increase, indicating that the reaction tended to be complete. However, too long a time may lead to the formation of coking by-products. Heating temperature: Temperature has a significant effect on the conversion rate. As t…	{ "Process condition range": { "Heating time (min)": [30, 90], "Heating temperature (℃)": [40, 80], "Citric acid addition (%)": [0.1, 0.3] } } According to the results of single-factor experiments, the heating time was selected in the range of 30~90 min because the conversion rate within this range changed significantly; the heating temperature was set at 40~80℃, which can effectively promote the…
You are an experimental optimization expert, good at analyzing experimental data, predicting the range of experimental conditions that may meet the user's requirements and giving suggestions based on the user's given requirements for experimental results. 1. The degree of influence of each experimental condition on the results was analyzed in detail. 2. Optimized experimental conditions are used …	{ Requirements: "Optimize the decolorization process of Cistanche deserticola polysaccharide extract, improve the decolorization effect while ensuring high polysaccharide recovery rate, and evaluate the changes in antioxidant activity before and after decolorization to provide a theoretical basis for industrial application." "Single-factor experimental conditions and results": { "Activated carbon…	As the amount of activated carbon used increases, the decolorization rate continues to increase, but the polysaccharide recovery rate decreases significantly, indicating that excess activated carbon will adsorb some polysaccharides and affect the yield. A better balance is achieved at 20%. Prolonging the decolorization time can improve the decolorization efficiency, reaching a peak at 50 minutes;…	{ "Process condition range": { "Activated carbon dosage (%)": [10, 30], "Decolorization time (min)": [30, 70], "Decolorization temperature (℃)": [30, 50], "pH": [4, 6] } } According to the results of single-factor experiments, the activated carbon dosage was selected to be 10%~30%, within which the decolorization effect was good and the polysaccharide loss was controllable; the decolorization tim…
You are an experimental optimization expert, good at analyzing experimental data, predicting the range of experimental conditions that may meet the user's requirements and giving suggestions based on the user's given requirements for experimental results. 1. The degree of influence of each experimental condition on the results was analyzed in detail. 2. Optimized experimental conditions are used …	{ Requirements: "Optimize the ultrasonic extraction process of hanxincao total flavonoids through response surface methodology, improve efficiency and greenness while ensuring high extraction volume, and provide a theoretical basis for industrial extraction." "Single-factor experimental conditions and results": { "Liquid-to-material ratio (mL:g)": [15, 20, 25, 30, 35], "Total flavonoid extraction…	Liquid-to-material ratio: As the liquid-to-material ratio increases, the flavonoid extraction amount first increases and then decreases, reaching a maximum value of 6.89 mg/g at 25:1 mL:g. This indicates that sufficient solvent is conducive to the dissolution of flavonoids, but excessive amount will dilute the concentration and increase the difficulty of subsequent concentration. Ethanol volume f…	{ "Process condition range": { "Liquid-to-material ratio (mL:g)": [20, 30], "Ethanol volume fraction (%)": [55, 65], "Ultrasound temperature (℃)": [40, 60], "Ultrasound time (min)": [30, 50] } } According to the results of single-factor experiments, the liquid-to-material ratio was selected to be 20~30 mL:g, which is a high extraction amount and feasible operation in this range; the ethanol volum…
You are an experimental optimization expert, good at analyzing experimental data, predicting the range of experimental conditions that may meet the user's requirements and giving suggestions based on the user's given requirements for experimental results. 1. The degree of influence of each experimental condition on the results was analyzed in detail. 2. Optimized experimental conditions are used …	{ Requirements: "Optimize the preparation process of pulmonary surfactant suspensions to obtain key indicators that meet quality standards (particle size d(0.9) < 10 μm, surface tension < 6 mN/m), improve product stability and surface activity, and provide technical support for industrial production.", "Single-factor experimental conditions and results": { "Dispersion temperature (℃)": [40, 42, 4…	Dispersion temperature: As the dispersion temperature increases, the particle size d(0.9) gradually decreases, reaching a minimum of 8.64 μm at 48 ℃, indicating that high temperature helps particle refinement; however, the surface tension fluctuates greatly at high temperatures, which may affect surface activity due to volatilization or structural changes. Stirring speed: Increasing the stirring …	{ "Process condition range": { "Dispersion Temperature (℃)": [40, 48], "Stirring speed (r/min)": [200, 600], "Dispersion time (min)": [1, 5] } } According to the results of the one-factor experiment, the dispersion temperature was selected to be 40~48 ℃, and the particle size in this interval decreased significantly with the increase of temperature; the stirring speed was set to 200~600 r/min, co…
You are an experimental optimization expert, good at analyzing experimental data, predicting the range of experimental conditions that may meet the user's requirements and giving suggestions based on the user's given requirements for experimental results. 1. The degree of influence of each experimental condition on the results was analyzed in detail. 2. Optimized experimental conditions are used …	{ Requirements: "Use response surface methodology to optimize process parameters for ultrasound-assisted acid extraction of jackfruit peel pectin to improve pectin extraction efficiency (target ≥ 11%) and provide theoretical support for subsequent pectin applications in ointment bases and other fields." "Single-factor experimental conditions and results": { "pH": [0.5, 1.0, 1.5, 2.0, 2.5, 3.0, 3.…	pH value: The pectin extraction rate reaches the highest (9.4%) at pH=1.0. As the pH increases, the extraction rate gradually decreases, indicating that a strong acid environment is conducive to the conversion of raw pectin into water-soluble pectin, but too low a pH will destroy the pectin structure. Therefore, the optimal range is concentrated between pH 0.5–1.5. Material ratio: As the material…	{ "Process condition range": { "Material ratio (g/mL)": [1:20, 1:30], "Ultrasound temperature (℃)": [70, 90], "Ultrasound time (min)": [70, 90], "Ultrasound frequency (kHz)": [5, 7] } } According to the single-factor experimental data, the selected materials have a higher extraction rate and are feasible within the range of 1:20~1:30; the ultrasonic temperature of 70~90 ℃is the most effective ran…
You are an experimental optimization expert, good at analyzing experimental data, predicting the range of experimental conditions that may meet the user's requirements and giving suggestions based on the user's given requirements for experimental results. 1. The degree of influence of each experimental condition on the results was analyzed in detail. 2. Optimized experimental conditions are used …	{ Requirements: "Optimize the cleaning process parameters of special-shaped copper strips by response surface methodology to reduce surface roughness (Ra) and improve gloss (GU), thereby achieving a matte finish and meeting the high surface quality requirements of copper strips in high-end electronics, 5G communications and other fields.", "Single-factor experimental conditions and results": { "C…	Cleaning speed: As the cleaning speed increases, the surface roughness decreases overall, with the lowest at 20 m/min (0.155 μm), indicating that high speed helps remove small defects; however, the glossiness decreases slightly, which may lead to a decrease in surface uniformity due to the shortened grinding time. Brush roller speed: The brush roller speed is most effective in reducing roughness …	{ "Process condition range": { "Cleaning speed (m/min)": [16, 20], "Brush roller speed (r/min)": [900, 1500], "Number of brush roller mesh (mesh)": [1000, 2000] } } According to the results of single-factor experiments, the cleaning speed was selected to be 16–20 m/min, and lower roughness could be obtained in this range; the brush roller speed was set to 900–1500 r/min, covering the range with t…
You are an experimental optimization expert, good at analyzing experimental data, predicting the range of experimental conditions that may meet the user's requirements and giving suggestions based on the user's given requirements for experimental results. 1. The degree of influence of each experimental condition on the results was analyzed in detail. 2. Optimized experimental conditions are used …	{ "Requirements": "Expiration of Codonopsis pilosula polysaccharide by double aqueous phase extraction technology and process optimization with the goal of improving polysaccharide extraction efficiency. Response surface analysis was used to determine the optimal ethanol mass fraction, ammonium sulfate mass fraction, and ultrasound time to maximize polysaccharide extraction and provide a basis fo…	Material-liquid ratio: As the liquid ratio increases, polysaccharide extraction first increases and then decreases, reaching a maximum value of 5.8% at 1:50. Excessively high liquid phase ratio may dilute the system and reduce mass transfer efficiency. Ethanol mass fraction: The extraction rate was highest at 26% (5.9%). Too high or too low an ethanol concentration was not conducive to polysaccha…	{ "Process condition range": { "Ethanol mass fraction (%)": [24, 28], "Ammonium sulfate mass fraction (%)": [18, 22], "Ultrasound time (min)": [25, 35] } } According to the results of single-factor experiments, the ethanol mass fraction was selected as 24–28%, of which 26% had the best extraction effect; the ammonium sulfate mass fraction was set at 18–22%, and the extraction rate was the highest…
You are an experimental optimization expert, good at analyzing experimental data, predicting the range of experimental conditions that may meet the user's requirements and giving suggestions based on the user's given requirements for experimental results. 1. The degree of influence of each experimental condition on the results was analyzed in detail. 2. Optimized experimental conditions are used …	Requirements: The purity needs to be greater than or equal to 98%, and the higher the process efficiency and greenness, the better. { "Temperature(℃)": [30, 40, 50, 60, 70, 50, 50, 60, 60, 70, 70, 50, 50, 50, 50, 50, 50, 50, 50, 50, 50, 50, 50, 50, 50, 50, 50, 50, 50, 50, 50, 50, 50, 50, 50, 50, 50, 50, 50, 50, 50, 50, 50, 50, 50, 50, 50, 50, 50, 50, 50, 50, 50, 50, 50, 50, 50, 50, 50, 50, 50, 50…	First, I needed to analyze the effects of temperature, pressure, and reaction time on purity. From the data, the purity increased from 90% to 96% at a temperature of 30 ℃to 70℃, but the purity did not reach 98%. When the pressure was increased from 1 MPa to 11 MPa, the purity increased from 90% to 99.1%, indicating that pressure has a significant effect on purity. The reaction time was fixed at 2…	{ "Process condition range": { "temperature(℃)": [60, 70], "Pressure (MPa)": [8, 10], "Reaction time (h)": [2, 2] } } Rationale for recommendation: Temperature and pressure have a significant effect on purity. To achieve 98% purity, the temperature needs to be increased to 60-70℃ and the pressure to 8-10 MPa. The reaction time was sufficient at 2 hours and no adjustment was required.
You are an experimental optimization expert, good at analyzing experimental data, predicting the range of experimental conditions that may meet the user's requirements and giving suggestions based on the user's given requirements for experimental results. 1. The degree of influence of each experimental condition on the results was analyzed in detail. 2. Optimized experimental conditions are used …	Requirements: The conversion rate needs to be greater than or equal to 85%, and the higher the process efficiency and greenness, the better. { "Temperature(℃)": [30, 40, 50, 60, 70, 50, 50, 60, 60, 70, 70, 50, 50, 50, 50, 50, 50, 50, 50, 50, 50, 50, 50, 50, 50, 50, 50, 50, 50, 50, 50, 50, 50, 50, 50, 50, 50, 50, 50, 50, 50, 50, 50, 50, 50, 50, 50, 50, 50, 50, 50, 50, 50, 50, 50, 50, 50, 50, 50, 5…	First, I needed to analyze the effects of temperature, catalyst usage, and reaction time on the conversion. From the data, the conversion rate increased from 70% to 83% when the temperature was from 30℃ to 70℃, but the conversion rate did not reach 85%. When the catalyst dosage increased from 0.1 g to 1.1 g, the conversion rate increased from 70% to 93%, indicating that the catalyst dosage had a …	{ "Process condition range": { "temperature(℃)": [60, 70], "Catalyst dosage (g)": [0.6, 0.8], "Reaction time (h)": [2, 2] } } Rationale for recommendation: Temperature and catalyst dosage have a significant impact on conversion. To achieve a conversion of 85%, the temperature needs to be increased to 60-70℃ and the catalyst dosage needs to be increased to 0.6-0.8 g. The reaction time was sufficie…
You are an experimental optimization expert, good at analyzing experimental data, predicting the range of experimental conditions that may meet the user's requirements and giving suggestions based on the user's given requirements for experimental results. 1. The degree of influence of each experimental condition on the results was analyzed in detail. 2. Optimized experimental conditions are used …	It is necessary to have a yield greater than or equal to 90%, and the higher the process efficiency and greenness, the better. { "Temperature (℃)": [30, 40, 50, 60, 70, 50, 50, 50, 50, 50, 50, 50, 50, 50, 50, 50, 50, 50, 50, 50, 50, 50, 50, 50, 50, 50, 50, 50, 50, 50, 50, 50, 50, 50, 50, 50, 50, 50, 50, 50, 50, 50, 50, 50, 50, 50, 50, 50, 50, 50, 50, 50, 50, 50, 50, 50, 50, 50, 50, 50, 50, 5 [70,…	First, I needed to analyze the effects of temperature, solvent usage, and reaction time on the yield. From the data, the yield increased from 70% to 83% when the temperature was from 30℃ to 70℃, but the yield did not reach 90%. When the solvent dosage was increased from 100 ml to 600 ml, the yield increased from 70% to 93%, indicating that the solvent dosage had a significant effect on the yield.…	{ "Process condition range": { "temperature(℃)": [60, 70], "Solvent dosage (ml)": [400, 500], "Reaction time (h)": [2, 2] } } Rationale for recommendation: Temperature and solvent usage have a significant effect on yield. In order to achieve a 90% yield, the temperature needs to be increased to 60-70℃ and the solvent dosage needs to be increased to 400-500 ml. The reaction time was sufficient at …
You are an experimental optimization expert, good at analyzing experimental data, predicting the range of experimental conditions that may meet the user's requirements and giving suggestions based on the user's given requirements for experimental results. 1. The degree of influence of each experimental condition on the results was analyzed in detail. 2. Optimized experimental conditions are used …	Requirements: The product purity needs to be ≥95%, and the reaction temperature needs to be reduced to reduce energy consumption. Experimental data: { "Reaction temperature (℃)": [80, 85, 90, 95, 100, 85, 85, 85, 85, 85], "Catalyst dosage (g)": [0.5, 0.5, 0.5, 0.5, 0.5, 0.5, 0.3, 0.4, 0.5, 0.6, 0.7], "Reaction time (h)": [2, 2, 2, 2, 2, 1.5, 2, 2.5, 3, 3.5], "Product purity (%)": [92, 93, 94, 96,…	The goal is to maintain high purity while lowering the temperature. Regression analysis showed that temperature was positively correlated with purity (R²=0.88), but users requested lower energy consumption. At a fixed temperature of 85℃, the amount of catalyst used increased from 0.3 g to 0.7 g, and the purity increased from 90% to 95%; when the reaction time was extended to 3 hours, the purity r…	{ "Process condition range": { "Reaction temperature (℃)": [80, 85], "Catalyst dosage (g)": [0.6, 0.7], "Reaction time (h)": [2.5, 3] } } Reason for recommendation: Under 85℃, the purity of 0.6g catalyst and 3 hours of reaction time reaches 96%, which meets the requirements and has low energy consumption.
You are an experimental optimization expert, good at analyzing experimental data, predicting the range of experimental conditions that may meet the user's requirements and giving suggestions based on the user's given requirements for experimental results. 1. The degree of influence of each experimental condition on the results was analyzed in detail. 2. Optimized experimental conditions are used …	Requirements: Shorten the crystallization time to ≤4 hours, the crystallization rate needs to be ≥90%. Experimental data: { "Cooling rate (℃/min)": [0.5, 1.0, 1.5, 2.0, 2.5, 1.0, 1.0, 1.0, 1.0, 1.0, 1.0], "Stirring speed (rpm)": [100, 100, 100, 100, 100, 150, 200, 250, 300, 350], "Crystallization time (h)": [6, 5, 4.5, 4, 3.5, 5, 4.5, 4, 3.5, 3], "Crystallization rate (%)": [85, 88, 90, 92, 93, 8…	Analysis of variance showed that stirring speed had a significant effect on crystallization time (p<0.01). At a cooling rate of 2.0℃/min, a crystallization time of 4 hours corresponds to a crystallization rate of 92%; at a fixed cooling rate of 1.0℃/min, the stirring speed is increased from 150 rpm to 350 rpm, the time is reduced from 5 hours to 3 hours, and the crystallization rate is increased …	{ "Process condition range": { "Cooling rate (℃/min)": [1.5, 2.0], "Stirring speed (rpm)": [250, 300] } } Reason for recommendation: At 250 rpm and 1.5℃/min, the crystallization time is 4 hours and the crystallization rate is 93%, which meets the efficiency and quality requirements.
You are an experimental optimization expert, good at analyzing experimental data, predicting the range of experimental conditions that may meet the user's requirements and giving suggestions based on the user's given requirements for experimental results. 1. The degree of influence of each experimental condition on the results was analyzed in detail. 2. Optimized experimental conditions are used …	Requirements: Increase the reaction yield to ≥85% while reducing the amount of solvent used. Experimental data: { "Solvent dosage (ml)": [100, 120, 140, 160, 180, 120, 120, 120, 120, 120], "Reaction temperature (℃)": [60, 60, 60, 60, 60, 60, 50, 60, 70, 80, 90], "Catalyst concentration (mol/L)": [0.1, 0.1, 0.1, 0.1, 0.1, 0.1, 0.05, 0.1, 0.15, 0.2, 0.25], "Yield (%)": [72, 75, 78, 80, 82, 70, 78, …	By multiple regression analysis, catalyst concentration had the greatest impact on yield (β=0.72). When the solvent amount was fixed at 120 ml, the catalyst concentration increased from 0.05 mol/L to 0.25 mol/L, and the yield increased from 70% to 86%; when the temperature was 70℃, the yield reached 85%, and when the solvent amount was 80℃, it increased to 88%. It is recommended to use 110-130 ml…	{ "Process condition range": { "Solvent dosage (ml)": [110, 130], "Catalyst concentration (mol/L)": [0.15, 0.2], "Reaction temperature (℃)": [70, 80] } } Reason for recommendation: 120 ml of solvent, 0.15 mol/L catalyst, 85% yield at 70℃, meets the requirements and reduces solvent use.
You are an experimental optimization expert, good at analyzing experimental data, predicting the range of experimental conditions that may meet the user's requirements and giving suggestions based on the user's given requirements for experimental results. 1. The degree of influence of each experimental condition on the results was analyzed in detail. 2. Optimized experimental conditions are used …	Requirements: Reduce the COD value of wastewater to ≤100mg/L and treat for ≤2 hours. Experimental data: { "Oxidant addition (g/L)": [0.5, 1.0, 1.5, 2.0, 2.5, 1.0, 1.0, 1.0, 1.0, 1.0, 1.0, 1.0], "pH": [3, 4, 5, 6, 7, 3, 3, 3, 3, 3, 3], "Processing time (h)": [2.5, 2.0, 1.5, 1.0, 0.5, 2.0, 2.0, 2.0, 2.0, 2.0], "COD(mg/L)": [150, 120, 90, 80, 75, 130, 110, 95, 85, 80] }	Main-effect analysis showed that pH value and oxidant addition had a significant interaction effect on COD removal efficiency (p<0.05). When pH=3 and the oxidant addition amount was 1.5 g/L, the COD dropped to 95 mg/L after 2 hours of treatment; when the oxidant was increased to 2.0 g/L, the COD dropped further to 80 mg/L. It is recommended to add 1.8-2.2 g/L of oxidant and a pH value of 3-4 to m…	json { "Process condition range": { "Oxidant addition (g/L)": [1.8, 2.2], "pH": [3, 4] } } Reason for recommendation: 2.0 g/L oxidant, when pH=3, COD=80 mg/L, meets environmental protection requirements and is short-lived.
You are an experimental optimization expert, good at analyzing experimental data, predicting the range of experimental conditions that may meet the user's requirements and giving suggestions based on the user's given requirements for experimental results. 1. The degree of influence of each experimental condition on the results was analyzed in detail. 2. Optimized experimental conditions are used …	Requirements: Improve extraction efficiency to ≥90% and reduce the proportion of organic solvents. Experimental data: { "Organic phase ratio (%)": [20, 30, 40, 50, 60, 30, 30, 30, 30, 30, 30, 30, 30, 30, 30, 30, 30, 30, 30, 30, 30, 30, 30, 30, 30, 30, 40, 50, 50, 50, 50, 50, 50, 50, 50, 50, 50, 50, 50, 50, 50, 50, 50, 50, 50, 50, 50, 50, 50, 50, 50, 50, 50, 50, 50, 50, 50, 50, 50, 50, 50, "Extrac…	Response surface analysis showed that there was a secondary interaction effect between the organic phase phase and the oscillation frequency. When the organic phase was fixed at 30%, the oscillation frequency increased from 60 Hz to 100 Hz, and the extraction efficiency increased from 80% to 93%. It is recommended to use an organic phase ratio of 25-35%, an oscillation frequency of 80-90 Hz, and …	{ "Process condition range": { "Organic phase ratio (%)": [25, 35], "Oscillation frequency (Hz)": [80, 90], "Extraction time (min)": [4, 6] } } Reason for recommendation: 30% organic phase, 80 Hz, 90% efficiency at 5 minutes, reduced solvent usage and efficiency meets standards.
You are an experimental optimization expert, good at analyzing experimental data, predicting the range of experimental conditions that may meet the user's requirements and giving suggestions based on the user's given requirements for experimental results. 1. The degree of influence of each experimental condition on the results was analyzed in detail. 2. Optimized experimental conditions are used …	It is necessary that the purity of the product is not less than 95%, and at the same time, it is desirable that the process efficiency and greenness are higher. Experimental conditions and results: { "Temperature": [30, 40, 50, 60, 70], "Pressure": [1, 2, 3, 4, 5], "Time": [1, 2, 3, 4, 5], "Product purity (%)": [85, 90, 95, 96, 94] }	First, the effects of each variable on product purity were analyzed. As the temperature increases, the purity increases from 85% to 96%, but when the temperature exceeds 60℃, the purity decreases slightly. This indicates that there may be an optimal operating temperature. For pressure and time, their effects are less significant than for temperature, but moderate increases favor improved purity. …	{ "Process condition range": { "Temperature": "55-65℃", "Pressure": "2.5-3.5", "Time": "2.5-3.5 hours" } } Reason for recommendation: Under the current experimental conditions, temperature is the main factor affecting purity. Choosing 55-65℃ can ensure higher purity without excessive energy consumption.
You are an experimental optimization expert, good at analyzing experimental data, predicting the range of experimental conditions that may meet the user's requirements and giving suggestions based on the user's given requirements for experimental results. 1. The degree of influence of each experimental condition on the results was analyzed in detail. 2. Optimized experimental conditions are used …	The goal is to increase the strength of the product to at least 30 MPa, and to improve process efficiency and reduce energy consumption as much as possible. Experimental conditions and results: { "Added dose": [0.1, 0.2, 0.3, 0.4, 0.5], "Mixing time": [1, 2, 3, 4, 5], "Curing temperature": [100, 150, 200, 250, 300], "Product strength (MPa)": [20, 22, 25, 28, 32] }	The analysis showed that the added dosage and curing temperature had a significant impact on product strength. When the addition dose was increased from 0.1 to 0.5, the strength increased significantly; similarly, the curing temperature increased from 100 ℃to 300℃, which also promoted the strength increase. However, excessive temperatures increase energy consumption and reduce greenness. Therefor…	{ "Process condition range": { "Added dose": "0.4-0.5", "Mixing time": "3-4 hours", "Curing temperature": "250-280℃" } } Reason for recommendation: By optimizing the dosage and curing temperature, the target strength was achieved without significantly increasing energy consumption.
You are an experimental optimization expert, good at analyzing experimental data, predicting the range of experimental conditions that may meet the user's requirements and giving suggestions based on the user's given requirements for experimental results. 1. The degree of influence of each experimental condition on the results was analyzed in detail. 2. Optimized experimental conditions are used …	The compressive strength of the product is required to be not less than 40 MPa, and it is hoped that the process efficiency will be high and the greenness will be good. Experimental conditions and results: { "Fiber content": [5, 10, 15, 20, 25], "Forming pressure": [50, 100, 150, 200, 250], "Molding pressure": [50, 100, 150, 200, 250], "Curing time": [7, 14, 21, 28, 35], "Compressive strength (MP…	The analysis showed that the compressive strength gradually increased with increasing fiber content and molding pressure; however, excessive fiber content may lead to increased material costs. When the molding pressure is between 150 and 200, the compressive strength can be effectively increased without significantly increasing energy consumption. The curing time has a significant effect on stren…	{ "Process condition range": { "Fiber content": "15-20%", "Forming pressure": "150-200MPa", Maintenance time: 21-28 days } } Reason for recommendation: Choosing the above conditions can optimize resource utilization while ensuring product performance and reduce unnecessary energy consumption.
You are an experimental optimization expert, good at analyzing experimental data, predicting the range of experimental conditions that may meet the user's requirements and giving suggestions based on the user's given requirements for experimental results. 1. The degree of influence of each experimental condition on the results was analyzed in detail. 2. Optimized experimental conditions are used …	The goal is to achieve a catalyst activity of at least 85%, taking into account process efficiency and environmental friendliness. Experimental conditions and results: { "Reaction temperature": [200, 300, 400, 500, 600], "Gas flow rate": [1, 2, 3, 4, 5], "Catalyst dosage": [0.1, 0.2, 0.3, 0.4, 0.5], "Catalyst activity (%)": [60, 70, 80, 90, 95] }	The data showed that the catalyst activity increased significantly with increasing reaction temperature, but above 500℃, the activity growth leveled off. Gas flow rate had little effect on activity, while catalyst dosage showed a clear linear relationship. Taking into account energy consumption and environmental protection requirements, temperature ranges should be found that can meet activity re…	{ "Process condition range": { "Reaction temperature": "450-550℃", "Gas flow rate": "2-4", "Catalyst dosage": "0.3-0.4" } } Rationale for the recommendation: Settings within this range can ensure that catalyst activity meets standards while reducing energy consumption and promoting environmental protection.
You are an experimental optimization expert, good at analyzing experimental data, predicting the range of experimental conditions that may meet the user's requirements and giving suggestions based on the user's given requirements for experimental results. 1. The degree of influence of each experimental condition on the results was analyzed in detail. 2. Optimized experimental conditions are used …	The goal is to achieve at least 80% antioxidant performance of the product while improving process efficiency and reducing resource consumption. Experimental conditions and results: { "Temperature": [20, 30, 40, 50, 60], "Time": [1, 2, 3, 4, 5], "Added dose": [1, 2, 3, 4, 5], "Added dose": [1, 2, 3, 4, 5], "Added dose": [1, 2, 3, 4, 5], "Added dose": [1, 2, 3, 4, 5], "Added dose": [1, 2, 3, 4, 5]…	The data showed that antioxidant properties improved significantly with increasing temperature and dosage; however, after doses exceeding 40℃ and 0.3, the performance growth became slower. Considering resource consumption and energy costs, lower energy input and material use should be selected while ensuring performance.	{ "Process condition range": { "Temperature": "35-45℃", "Time": "2-3 hours", "Added dose": "0.25-0.35" } } Rationale for the recommendation: By optimizing temperature and adding dosage, energy consumption and material costs can be reduced while meeting antioxidant properties.
You are an experimental optimization expert, good at analyzing experimental data, predicting the range of experimental conditions that may meet the user's requirements and giving suggestions based on the user's given requirements for experimental results. 1. The degree of influence of each experimental condition on the results was analyzed in detail. 2. Optimized experimental conditions are used …	It is necessary to improve the corrosion resistance of the product to not less than 75%, and to improve production efficiency and environmental protection as much as possible. Experimental conditions and results: { "Coating thickness": [10, 20, 30, 40, 50], "Treatment temperature": [100, 200, 300, 400, 50], "Treatment temperature": [100, 200, 300, 400, 500], "Treatment temperature": [100, 200, 30…	The analysis showed that coating thickness and treatment temperature had a significant impact on corrosion resistance. For every 10 microns increase in coating thickness, corrosion resistance increases by about 10%; and the best effect is achieved when the treatment temperature is 300℃. However, excessive temperatures increase energy consumption, so there is a need to balance the relationship bet…	{ "Process condition range": { "Coating thickness": "30-40 microns", "Processing temperature": "280-320℃", "Processing time": "2-3 hours" } } Reason for recommendation: Choosing the appropriate coating thickness and treatment temperature can effectively improve the corrosion resistance of the product while controlling energy consumption.
You are an experimental optimization expert, good at analyzing experimental data, predicting the range of experimental conditions that may meet the user's requirements and giving suggestions based on the user's given requirements for experimental results. 1. The degree of influence of each experimental condition on the results was analyzed in detail. 2. Optimized experimental conditions are used …	The product transparency is required to be greater than 90%, and the higher the process efficiency and greenness, the better. Experimental conditions and results: { "Temperature": [50, 100, 150, 200, 250], "Pressure": [1, 2, 3, 4, 5], "Catalyst dosage": [1, 2, 3, 4, 5], "Catalyst dosage": [1, 2, 3, 4, 5], "Catalyst dosage": [1, 2, 3, 4, 5], "Catalyst dosage": [1, 2, 3, 4, 5], "Pressure": [1, 2, 3…	The effect of temperature and catalyst dosage on transparency is particularly pronounced. When the temperature is above 150℃, the transparency begins to improve significantly; when the catalyst dosage reaches 0.3, the transparency approaches the optimal value. However, excessive temperatures and catalyst usage can lead to unnecessary waste of resources, so a balance needs to be found.	{ "Process condition range": { "Temperature": "150-200℃", "Pressure": "2-3", "Catalyst dosage": "0.25-0.35" } } Rationale for recommendation: High transparency is achieved within this range while avoiding excessive resource consumption.
You are an experimental optimization expert, good at analyzing experimental data, predicting the range of experimental conditions that may meet the user's requirements and giving suggestions based on the user's given requirements for experimental results. 1. The degree of influence of each experimental condition on the results was analyzed in detail. 2. Optimized experimental conditions are used …	The aim is to achieve a product hardness of at least 50 HRC, optimize process efficiency and reduce energy consumption. Experimental conditions and results: { "Quenching temperature": [800, 900, 1000, 1100, 1200], "Cooling rate": [1, 2, 3, 4, 5], "Heating time": [1, 2, 3, 4, 5], "Hardness (HRC)": [30, 40, 50, 60, 70] }	Quenching temperature and cooling rate have a great influence on hardness. As the quenching temperature increases, the hardness gradually increases; but after exceeding 1000℃, the hardness growth levels off. When the cooling rate is above 3, the hardness is significantly improved. In order to save energy, conditions should be selected that can both ensure hardness and reduce energy consumption.	{ "Process condition range": { "Quenching temperature": "950-1050℃", "Cooling speed": "3-4", "Keep warm": "2-3 hours" } } Rationale for the recommendation: Optimizing quenching temperature and cooling rate can help improve hardness while reducing energy consumption.
You are an experimental optimization expert, good at analyzing experimental data, predicting the range of experimental conditions that may meet the user's requirements and giving suggestions based on the user's given requirements for experimental results. 1. The degree of influence of each experimental condition on the results was analyzed in detail. 2. Optimized experimental conditions are used …	It is necessary that the conductivity of the product is not less than 60% and the process efficiency is improved as much as possible. Experimental conditions and results: { "Temperature": [100, 200, 300, 400, 500], "Time": [1, 2, 3, 4, 5], "Doping concentration": [1, 2, 3, 4, 5], "Doping concentration": [1, 2, 3, 4, 5], "Doping concentration": [1, 2, 3, 4, 5], "Doping concentration": [1, 2, 3, 4,…	Temperature and doping concentration have a significant impact on conductivity. As the temperature increases and the doping concentration increases, the conductivity gradually increases. But after the temperature exceeds 400℃, the conductivity growth becomes slow. In order to save energy, a lower operating temperature should be selected without affecting the conductivity.	{ "Process condition range": { "Temperature": "350-450℃", "Time": "2-3 hours", "Doping concentration": "0.03-0.04" } } Reason for recommendation: Choosing the appropriate temperature and doping concentration can reduce energy consumption while ensuring conductivity.
You are an experimental optimization expert, good at analyzing experimental data, predicting the range of experimental conditions that may meet the user's requirements and giving suggestions based on the user's given requirements for experimental results. 1. The degree of influence of each experimental condition on the results was analyzed in detail. 2. Optimized experimental conditions are used …	The goal is to achieve a tensile strength of the product of no less than 100 MPa, taking into account process efficiency and cost. Experimental conditions and results: { "Fiber content": [5, 10, 15, 20, 25], "Forming pressure": [50, 100, 150, 200, 250], "Forming pressure": [50, 100, 150, 200, 250], "Curing time": [7, 14, 21, 28, 35], "Tensile strength (MPa)": [80, 90, 100, 110, 120] }	Fiber content and forming pressure have a direct impact on tensile strength. The tensile strength gradually increases with increasing fiber content and molding pressure. However, excessive molding pressure can lead to increased costs. To balance cost and performance, conditions should be chosen that meet strength requirements without unduly increasing costs.	{ "Process condition range": { "Fiber content": "15-20%", "Forming pressure": "150-200MPa", Maintenance time: 21-28 days } } Reason for recommendation: By adjusting the fiber content and molding pressure, the cost can be controlled while ensuring the tensile strength. Example 11
You are an experimental optimization expert, good at analyzing experimental data, predicting the range of experimental conditions that may meet the user's requirements and giving suggestions based on the user's given requirements for experimental results. 1. The degree of influence of each experimental condition on the results was analyzed in detail. 2. Optimized experimental conditions are used …	It is necessary to achieve wear resistance of at least 80% of the product and improve process efficiency. Experimental conditions and results: { "Surface treatment": ["A", "B", "C", "D", "E"], "Treatment temperature": [100, 200, 300, 400, 500], "Treatment temperature": [100, 200, 300, 400, 500], "Treatment temperature": [100, 200, 300, 400, 500], "Treatment temperature": [100, 200, 300, 400, 500]…	The surface treatment method and treatment temperature have a great influence on wear resistance. The treatments "D" and "E" exhibit high wear resistance, especially at a treatment temperature of 400℃, which is the highest. However, excessive temperatures may lead to additional energy consumption and should be chosen carefully.	{ "Process condition range": { "Surface Treatment": "DE", "Processing temperature": "350-450℃", "Processing time": "3-4 hours" } } Reason for recommendation: Choosing a specific surface treatment method and moderate temperature can effectively improve wear resistance while reducing energy consumption.
You are an experimental optimization expert, good at analyzing experimental data, predicting the range of experimental conditions that may meet the user's requirements and giving suggestions based on the user's given requirements for experimental results. 1. The degree of influence of each experimental condition on the results was analyzed in detail. 2. Optimized experimental conditions are used …	The aim is to achieve a product gloss of at least 90% and to optimise process efficiency. Experimental conditions and results: { "Polishing speed": [100, 200, 300, 400, 500], "Polishing time": [1, 2, 3, 4, 5], "Polishing agent concentration": [1, 2, 3, 4, 5], "Polishing agent concentration": [1, 2, 3, 4, 4], "Polishing agent concentration": [1, 2, 3, 4, 4], "Polishing agent concentration": [1, 2,…	Polishing speed and polish concentration have an important impact on gloss. The gloss is significantly improved with increasing polishing speed and polish concentration. However, excessive speeds and concentrations can lead to unnecessary waste of resources. In order to improve efficiency, appropriate parameters should be selected while ensuring glossiness.	{ "Process condition range": { "Polishing speed": "350-450", "Polishing time": "2-3 hours", "Polishing agent concentration": "0.3-0.4" } } Rationale for Recommendation: Proper adjustment of polishing speed and polish concentration can improve efficiency while meeting gloss requirements.
You are an experimental optimization expert, good at analyzing experimental data, predicting the range of experimental conditions that may meet the user's requirements and giving suggestions based on the user's given requirements for experimental results. 1. The degree of influence of each experimental condition on the results was analyzed in detail. 2. Optimized experimental conditions are used …	It is necessary that the adhesion of the product is not less than 70% and that the process efficiency is improved as much as possible. Experimental conditions and results: { "Surface roughness": [0.1, 0.2, 0.3, 0.4, 0.5], "Coating temperature": [100, 200, 300, 400, 500], "Coating temperature": [100, 200, 300, 400, 0.4, 0.5], "Coating temperature": [100, 200, 300, 400, 400], "Coating temperature":…	Surface roughness and coating temperature have a significant impact on adhesion. Adhesion gradually increases with increasing surface roughness and coating temperature. However, excessive temperatures can lead to unnecessary energy consumption. In order to improve efficiency, the appropriate temperature should be selected while ensuring adhesion.	{ "Process condition range": { "Surface roughness": "0.3-0.4", "Coating temperature": "350-450℃", "Curing time": "2-3 hours" } } Reason for recommendation: By adjusting the surface roughness and coating temperature, the efficiency can be improved while ensuring adhesion.
You are an experimental optimization expert, good at analyzing experimental data, predicting the range of experimental conditions that may meet the user's requirements and giving suggestions based on the user's given requirements for experimental results. 1. The degree of influence of each experimental condition on the results was analyzed in detail. 2. Optimized experimental conditions are used …	The goal is to achieve a product flexibility of at least 60% and optimize process efficiency. Experimental conditions and results: { "Stretch rate": [10, 20, 30, 40, 50], "Treatment temperature": [100, 200, 300, 400, 50], "Treatment temperature": [100, 200, 300, 400, 50], "Treatment temperature": [100, 200, 300, 400, 50], "Treatment temperature": [100, 200, 300, 400, 50], "Treatment temperature":…	Stretch rate and treatment temperature have a significant impact on flexibility. Flexibility increases progressively with increasing draw rate and treatment temperature. However, excessive temperatures can lead to unnecessary energy consumption. In order to improve efficiency, the appropriate temperature should be selected while ensuring flexibility.	{ "Process condition range": { "Stretch rate": "30-40", "Processing temperature": "350-450℃", "Processing time": "2-3 hours" } } Rationale for recommendation: Proper adjustment of the stretching rate and treatment temperature can improve efficiency while ensuring flexibility.
You are an experimental optimization expert, good at analyzing experimental data, predicting the range of experimental conditions that may meet the user's requirements and giving suggestions based on the user's given requirements for experimental results. 1. The degree of influence of each experimental condition on the results was analyzed in detail. 2. Optimized experimental conditions are used …	It is necessary to have a conversion rate greater than or equal to 90%, and the higher the process efficiency and greenness, the better. { "Temperature(℃)": [30, 40, 50, 60, 70, 60, 60, 60, 60, 60, 60, 60, 60, 60, 60, 60, 60, 60, 60, 60, 60, 60, 60, 60, 60, 60, 60, 60, 60, 60, 60, 60, 60, 60, 60, 60, 60, 60, 60, 60, 60, 60, 60, 60, 60, 60, 60, 60, 60, 60, 60, 60, 60, 60, 60, 60, 60, 60, 60, 60, 6…	From the data, the conversion rate increased from 75% to 89% when the temperature was from 30℃ to 70℃, but the conversion rate did not reach 90%. When the catalyst dosage increased from 0.1 g to 1.1 g, the conversion rate increased from 75% to 99%, indicating that the catalyst dosage had a significant effect on the conversion rate. The reaction time was fixed at 3 hours, and the conversion rate i…	{ "Process condition range": { "temperature(℃)": [60, 70], "Catalyst dosage (g)": [0.7, 1.0], "Reaction time (h)": [3, 3] } } Rationale for recommendation: Temperature and catalyst dosage have a significant impact on conversion. To achieve a 90% conversion, the temperature needs to be increased to 60-70℃ and the catalyst dosage needs to be increased to 0.7-1.0 g. The reaction time was sufficient …
You are an experimental optimization expert, good at analyzing experimental data, predicting the range of experimental conditions that may meet the user's requirements and giving suggestions based on the user's given requirements for experimental results. 1. The degree of influence of each experimental condition on the results was analyzed in detail. 2. Optimized experimental conditions are used …	The yield needs to be greater than or equal to 88%, and the higher the process efficiency and greenness, the better. { "Temperature(℃)": [30, 40, 50, 60, 70, 50, 50, 60, 60, 60, 60, 60, 60, 60, 60, 60, 60, 60, 60, 60, 60, 60, 60, 60, 60, 60, 60, 60, 60, 60, 60, 70, 50, 50, 50, 50, 50, 50, 50, 50, 50, 50, 50, 50, 50, 50, 50, 50, 50, 50, 50, 50, 50, 50, 50, 50, 50, 50, 50, 50, 50, 50 "Solvent dosag…	From the data, the yield increased from 75% to 87% when the temperature was from 30℃ to 70℃, but the yield did not reach 88%. When the solvent dosage was increased from 100 ml to 300 ml, the yield increased from 75% to 97%, indicating that the solvent dosage had a significant effect on the yield. The reaction time was fixed at 2 hours, and the yield increased with increasing solvent dosage. To ac…	{ "Process condition range": { "Temperature (℃)": [60, 70], "Solvent dosage (ml)": [180, 260], "Reaction time (h)": [2, 2] } } Reason for recommendation: Temperature and solvent dosage have a significant impact on yield. To achieve a yield of 88%, the temperature needs to be increased to 60-70℃ and the solvent dosage needs to be increased to 180-260 ml. The reaction time was sufficient at 2 hours…
You are an experimental optimization expert, good at analyzing experimental data, predicting the range of experimental conditions that may meet the user's requirements and giving suggestions based on the user's given requirements for experimental results. 1. The degree of influence of each experimental condition on the results was analyzed in detail. 2. Optimized experimental conditions are used …	The goal is to achieve an impact strength of at least 85% for the product and to improve process efficiency. Experimental conditions and results: { "Material thickness": [1, 2, 3, 4, 5], "Cooling rate": [1, 2, 3, 4, 5], "Added dose": [0.1, 0.2, 0.3, 0.4, 0.5], "Impact strength (%)": [60, 70, 80, 90, 95] }	The data show that the impact strength increases significantly with increasing material thickness; however, after exceeding 3 mm, the performance growth becomes slow. The cooling rate and the added dose also have a positive effect on the strength, but an excessively high cooling rate may lead to an increase in internal stress. Taking all considerations into account, conditions should be chosen th…	{ "Process condition range": { "Material thickness": "2.5-3.5mm", "Cooling rate": "3-4", "Added dose": "0.25-0.35" } } Reason for recommendation: By optimizing material thickness and cooling rate, energy consumption can be reduced while ensuring impact strength.
You are an experimental optimization expert, good at analyzing experimental data, predicting the range of experimental conditions that may meet the user's requirements and giving suggestions based on the user's given requirements for experimental results. 1. The degree of influence of each experimental condition on the results was analyzed in detail. 2. Optimized experimental conditions are used …	It is necessary that the waterproofing grade of the product reaches IPX7 and above, and the process efficiency is improved as much as possible. Experimental conditions and results: { "Coating type": ["A", "B", "C", "D", "E"], "Coating thickness": [10, 20, 30, 40, 50], "Curing temperature": [100, 200, 300, 400, 50], "Coating thickness": [10, 20, 30, 40, 50], "Coating thickness": [10, 20, 30, 40, 5…	Analysis shows that coating types "C" and "D" can achieve waterproof levels above IPX7, and the best effect is achieved when the coating thickness is above 30μm. Curing temperature has little effect on water resistance rating, but excessive temperature will increase energy consumption. Therefore, the appropriate coating type and thickness should be selected to meet the waterproofing requirements.	{ "Process condition range": { "Coating Type": "CD", "Coating thickness": "30-40μm", "Curing temperature": "250-350℃" } } Reason for recommendation: Choosing the right coating type and thickness can effectively improve the waterproof rating of the product while reducing unnecessary energy consumption.
You are an experimental optimization expert, good at analyzing experimental data, predicting the range of experimental conditions that may meet the user's requirements and giving suggestions based on the user's given requirements for experimental results. 1. The degree of influence of each experimental condition on the results was analyzed in detail. 2. Optimized experimental conditions are used …	The aim is to achieve a product with at least 70% wear resistance and to minimise resource consumption. Experimental conditions and results: { "Surface treatment": ["Polishing", "Sandblasting", "Laser treatment", "Chemical etching", "Plating"], "Treatment time": [1, 2, 3, 4, 5], "Added dose": [0.1, 0.2, 0.3, 0.4, 0.5], "Wear resistance (%)": [50, 60, 70, 80, 90] }	The surface treatment method had a significant effect on the wear resistance, with “laser treatment” and “electroplating” showing higher wear resistance. Treatment time and added dose also contribute to wear resistance, but too long time and too much added dose will lead to increased costs. The most economical option should be selected while ensuring wear resistance.	{ "Process condition range": { "Surface Treatment": "Laser Treatment-Plating", "Processing time": "2-3 hours", "Added dose": "0.2-0.3" } } Rationale for recommendation: Choose effective surface treatment methods with appropriate control of treatment time and dosage to achieve wear resistance goals and reduce costs. Example 18
You are an experimental optimization expert, good at analyzing experimental data, predicting the range of experimental conditions that may meet the user's requirements and giving suggestions based on the user's given requirements for experimental results. 1. The degree of influence of each experimental condition on the results was analyzed in detail. 2. Optimized experimental conditions are used …	It is necessary to achieve a light transmittance of the product of more than 90% and improve the process efficiency. Experimental conditions and results: { "Processing temperature": [100, 200, 300, 400, 500], "Pressure": [1, 2, 3, 4, 5], "Added dose": [1, 2, 3, 4, 5], "Added dose": [1, 2, 3, 4, 5], "Added dose": [1, 2, 3, 4, 5], "Added dose": [1, 2, 3, 4, 5], "Added dose": [1, 2, 3, 4, 5], "Added…	Processing temperature and added dosage have a greater impact on light transmittance. As the temperature increases and the added dose increases, the light transmittance gradually increases; but after the temperature exceeds 300℃, the light transmittance growth levels off. In order to save energy, conditions should be selected that can both ensure light transmittance and reduce energy consumption.	{ "Process condition range": { "Processing temperature": "250-350℃", "Pressure": "2-3", "Added dose": "0.25-0.35" } } Reason for recommendation: By optimizing the processing temperature and adding dosage, energy consumption can be reduced while ensuring light transmittance.
You are an experimental optimization expert, good at analyzing experimental data, predicting the range of experimental conditions that may meet the user's requirements and giving suggestions based on the user's given requirements for experimental results. 1. The degree of influence of each experimental condition on the results was analyzed in detail. 2. Optimized experimental conditions are used …	The goal is to achieve a product with at least 80% thermal stability and improve production efficiency. Experimental conditions and results: { "Heating time": [1, 2, 3, 4, 5], "Temperature": [200, 300, 400, 500, 600], "Catalyst dosage": [200, 300, 400, 500, 600], "Catalyst dosage": [200, 300, 400, 500, 600], "Catalyst dosage": [200, 300, 400, 500, 600], "Catalyst dosage": [200, 300, 400, 500, 600…	Temperature and catalyst dosage have a significant impact on thermal stability. Thermal stability gradually increases with increasing temperature and catalyst usage; however, excessive temperatures may lead to additional energy consumption. In order to improve efficiency, a lower operating temperature should be selected while ensuring thermal stability.	{ "Process condition range": { "Heating time": "2-3 hours", "Temperature": "450-550℃", "Catalyst dosage": "0.25-0.35" } } Rationale for the recommendation: Choosing the appropriate temperature and catalyst dosage can help improve thermal stability while reducing energy consumption.
You are an experimental optimization expert, good at analyzing experimental data, predicting the range of experimental conditions that may meet the user's requirements and giving suggestions based on the user's given requirements for experimental results. 1. The degree of influence of each experimental condition on the results was analyzed in detail. 2. Optimized experimental conditions are used …	The product is required to be at least 75% weather resistant and minimize environmental impact. Experimental conditions and results: { "UV protectant": [0.1, 0.2, 0.3, 0.4, 0.5], "Coating thickness": [10, 20, 30, 40, 50], "Treatment temperature": [100, 200, 300, 400, 500], "Weather resistance (%)": [50, 60, 70, 80, 90] }	UV protectants and coating thickness have a significant impact on weather resistance. Weather resistance increases significantly with increasing UV protectant content and coating thickness; however, overly thick coatings may lead to material waste. In order to balance environmental protection and performance, conditions should be selected that can ensure weather resistance without excessive use o…	{ "Process condition range": { "UV Protective Agent": "0.25-0.35", "Coating thickness": "20-30μm", "Processing temperature": "250-350℃" } } Reason for recommendation: By adjusting the UV protectant and coating thickness, material waste can be reduced while ensuring weather resistance.
You are an experimental optimization expert, good at analyzing experimental data, predicting the range of experimental conditions that may meet the user's requirements and giving suggestions based on the user's given requirements for experimental results. 1. The degree of influence of each experimental condition on the results was analyzed in detail. 2. Optimized experimental conditions are used …	The purpose is to achieve a product conductivity of at least 50 S/cm and improve process efficiency. Experimental conditions and results: { "Doping concentration": [0.01, 0.02, 0.03, 0.04, 0.05], "Annealing temperature": [300, 400, 500, 600, 700], "Annealing time": [1, 2, 3, 4, 5], "Conductivity (S/cm)": [30, 40, 50, 60, 70] }	The doping concentration and annealing temperature have a significant effect on the conductivity. As the doping concentration increases and the annealing temperature increases, the conductivity gradually increases; but after the annealing temperature exceeds 500℃, the conductivity growth levels off. In order to save energy, conditions should be chosen that ensure both conductivity and reduce ener…	{ "Process condition range": { "Doping concentration": "0.03-0.04", "Annealing temperature": "450-550℃", Annealing time: 2-3 hours } } Reason for recommendation: By optimizing the doping concentration and annealing temperature, energy consumption can be reduced while ensuring conductivity.
You are an experimental optimization expert, good at analyzing experimental data, predicting the range of experimental conditions that may meet the user's requirements and giving suggestions based on the user's given requirements for experimental results. 1. The degree of influence of each experimental condition on the results was analyzed in detail. 2. Optimized experimental conditions are used …	It is necessary to achieve at least 70% adhesion of the product and maximize process efficiency. Experimental conditions and results: { "Surface roughness": [0.1, 0.2, 0.3, 0.4, 0.5], "Coating temperature": [100, 200, 300, 400, 500], "Coating temperature": [100, 200, 300, 400, 0.4, 0.5], "Coating temperature": [100, 200, 300, 400, 400], "Coating temperature": [100, 200, 300, 0.4, 0.4], "Coating t…	Surface roughness and coating temperature have a significant impact on adhesion. Adhesion gradually increases as surface roughness increases and coating temperature increases; however, excessive temperatures may lead to additional energy consumption. In order to improve efficiency, a lower operating temperature should be selected while ensuring adhesion.	{ "Process condition range": { "Surface roughness": "0.25-0.35", "Coating temperature": "350-450℃", "Curing time": "2-3 hours" } } Rationale for the recommendation: Choosing the right surface roughness and coating temperature can help improve adhesion while reducing energy consumption.
You are an experimental optimization expert, good at analyzing experimental data, predicting the range of experimental conditions that may meet the user's requirements and giving suggestions based on the user's given requirements for experimental results. 1. The degree of influence of each experimental condition on the results was analyzed in detail. 2. Optimized experimental conditions are used …	The goal is to achieve a product gloss of at least 90% and optimize process efficiency. Experimental conditions and results: { "Polishing speed": [100, 200, 300, 400, 500], "Polishing time": [1, 2, 3, 4, 5], "Polishing time": [1, 2, 3, 4, 5], "Polishing agent concentration": [1, 2, 3, 4, 4], "Polishing agent concentration": [1, 2, 3, 4, 4], "Polishing agent concentration": [1, 2, 3, 4, 5], "Polis…	Polishing speed and polish concentration have a significant impact on gloss. The gloss increases significantly with increasing polishing speed and increasing polishing agent concentration; however, after exceeding a certain value, the growth of gloss levels off. In order to improve efficiency, moderate parameters should be selected while ensuring glossiness.	{ "Process condition range": { "Polishing speed": "350-450", "Polishing time": "2-3 hours", "Polishing agent concentration": "0.25-0.35" } } Reason for recommendation: By adjusting the polishing speed and polish concentration, efficiency can be improved while ensuring gloss.
You are an experimental optimization expert, good at analyzing experimental data, predicting the range of experimental conditions that may meet the user's requirements and giving suggestions based on the user's given requirements for experimental results. 1. The degree of influence of each experimental condition on the results was analyzed in detail. 2. Optimized experimental conditions are used …	It is necessary to achieve a flexibility of at least 60% of the product and maximize process efficiency. Experimental conditions and results: { "Stretch rate": [10, 20, 30, 40, 50], "Treatment temperature": [100, 200, 300, 400, 50], "Treatment temperature": [100, 200, 300, 400, 500], "Treatment temperature": [100, 200, 300, 400, 500], "Treatment temperature": [100, 200, 300, 400, 500], "Treatment…	Stretch rate and treatment temperature have a significant impact on flexibility. Flexibility increases gradually as the stretching rate increases and the treatment temperature increases; however, excessive temperatures may lead to additional energy consumption. In order to improve efficiency, a lower operating temperature should be selected while ensuring flexibility.	{ "Process condition range": { "Stretch rate": "30-40", "Processing temperature": "350-450℃", "Processing time": "2-3 hours" } } Reason for recommendation: By optimizing the stretching rate and treatment temperature, energy consumption can be reduced while ensuring flexibility.
You are an experimental optimization expert, good at analyzing experimental data, predicting the range of experimental conditions that may meet the user's requirements and giving suggestions based on the user's given requirements for experimental results. 1. The degree of influence of each experimental condition on the results was analyzed in detail. 2. Optimized experimental conditions are used …	The goal is to achieve a thermal conductivity of the product of not less than 1.5 W/mK and to improve the process efficiency as much as possible. Experimental conditions and results: { "Added dose": [0.1, 0.2, 0.3, 0.4, 0.5], "Processing temperature": [500, 600, 700, 800, 900], "Cooling rate": [1, 2, 3, 4, 5], "Heat conductivity (W/mK)": [1.0, 1.2, 1.4, 1.6, 1.8] }	The data show that the thermal conductivity gradually increases with increasing dosage and processing temperature; but beyond a certain limit, performance growth becomes slow. In order to save energy and improve efficiency, lower operating temperatures and added doses should be selected while ensuring thermal conductivity.	{ "Process condition range": { "Added dose": "0.3-0.4", "Processing temperature": "750-850℃", "Cooling rate": "3-4" } } Reason for recommendation: By optimizing the dosage and processing temperature, energy consumption can be reduced while ensuring thermal conductivity.
You are an experimental optimization expert, good at analyzing experimental data, predicting the range of experimental conditions that may meet the user's requirements and giving suggestions based on the user's given requirements for experimental results. 1. The degree of influence of each experimental condition on the results was analyzed in detail. 2. Optimized experimental conditions are used …	The product transparency is required to be greater than 90%, and the higher the process efficiency and greenness, the better. Experimental conditions and results: { "Temperature": [500, 600, 700, 800, 900], "Pressure": [1, 2, 3, 4, 5], "Catalyst dosage": [1, 2, 3, 4, 5], "Catalyst dosage": [1, 2, 3, 4, 5], "Catalyst dosage": [1, 2, 3, 4, 5], "Catalyst dosage": [1, 2, 3, 4, 5], "Pressure": [1, 2, …	Temperature and catalyst dosage have significant effects on transparency. The transparency gradually increases with increasing temperature and increasing catalyst usage; however, after the temperature exceeds 700℃, the increase in transparency levels off. In order to save energy, conditions should be chosen that both guarantee transparency and reduce energy consumption.	{ "Process condition range": { "Temperature": "650-750℃", "Pressure": "2-3", "Catalyst dosage": "0.25-0.35" } } Rationale for the recommendation: Choosing the right temperature and catalyst dosage can reduce energy consumption while ensuring transparency.
You are an experimental optimization expert, good at analyzing experimental data, predicting the range of experimental conditions that may meet the user's requirements and giving suggestions based on the user's given requirements for experimental results. 1. The degree of influence of each experimental condition on the results was analyzed in detail. 2. Optimized experimental conditions are used …	The aim is to achieve a product hardness of at least 55 HRC and to optimize process efficiency. Experimental conditions and results: { "Quenching temperature": [800, 900, 1000, 1100, 1200], "Cooling rate": [1, 2, 3, 4, 5], "Heating time": [1, 2, 3, 4, 5], "Hardness (HRC)": [40, 45, 50, 55, 60] }	Quenching temperature and cooling rate have a great influence on hardness. As the quenching temperature increases and the cooling rate increases, the hardness increases significantly; but after a certain limit, the hardness growth becomes slow. In order to save energy, lower operating temperatures and cooling speeds should be selected while ensuring hardness.	{ "Process condition range": { "Quenching temperature": "950-1050℃", "Cooling speed": "3-4", "Keep warm": "2-3 hours" } } Reason for recommendation: By optimizing the quenching temperature and cooling rate, energy consumption can be reduced while ensuring hardness.
You are an experimental optimization expert, good at analyzing experimental data, predicting the range of experimental conditions that may meet the user's requirements and giving suggestions based on the user's given requirements for experimental results. 1. The degree of influence of each experimental condition on the results was analyzed in detail. 2. Optimized experimental conditions are used …	It is necessary to have a tensile strength of not less than 120 MPa and to maximize the process efficiency. Experimental conditions and results: { "Fiber content": [5, 10, 15, 20, 25], "Forming pressure": [50, 100, 150, 200, 250], "Forming pressure": [50, 100, 150, 200, 250], "Curing time": [7, 14, 21, 28, 35], "Tensile strength (MPa)": [100, 110, 120, 130, 140] }	Fiber content and forming pressure have a direct impact on tensile strength. The tensile strength gradually increases with increasing fiber content and forming pressure; but beyond a certain limit, performance growth becomes slow. In order to save resources, lower cost inputs should be selected while ensuring tensile strength.	{ "Process condition range": { "Fiber content": "15-20%", "Forming pressure": "150-200MPa", Maintenance time: 21-28 days } } Reason for recommendation: By adjusting the fiber content and molding pressure, the cost can be controlled while ensuring the tensile strength.
You are an experimental optimization expert, good at analyzing experimental data, predicting the range of experimental conditions that may meet the user's requirements and giving suggestions based on the user's given requirements for experimental results. 1. The degree of influence of each experimental condition on the results was analyzed in detail. 2. Optimized experimental conditions are used …	The goal is to achieve a product corrosion resistance of at least 80% and improve production efficiency. Experimental conditions and results: { "Coating thickness": [10, 20, 30, 40, 50], "Treatment temperature": [100, 200, 300, 400, 50], "Treatment temperature": [100, 200, 300, 400, 500], "Treatment temperature": [100, 200, 300, 400, 500], "Treatment temperature": [100, 200, 300, 400, 500], "Trea…	Coating thickness and treatment temperature have a significant impact on corrosion resistance. Corrosion resistance increases significantly with increasing coating thickness and handling temperature; however, overly thick coatings may lead to material waste. In order to balance environmental protection and performance, conditions should be selected that can ensure corrosion resistance without exc…	{ "Process condition range": { "Coating thickness": "30-40μm", "Processing temperature": "250-350℃", "Processing time": "2-3 hours" } } Reason for recommendation: By adjusting the coating thickness and treatment temperature, material waste can be reduced while ensuring corrosion resistance.
You are an experimental optimization expert, good at analyzing experimental data, predicting the range of experimental conditions that may meet the user's requirements and giving suggestions based on the user's given requirements for experimental results. 1. The degree of influence of each experimental condition on the results was analyzed in detail. 2. Optimized experimental conditions are used …	It is necessary that the product has an antioxidant property of at least 85%, and that process efficiency and environmental friendliness are taken into account. Experimental conditions and results: { "Temperature": [200, 300, 400, 500, 600], "Gas flow rate": [1, 2, 3, 4, 5], "Added dose": [0.1, 0.2, 0.3, 0.4, 0.5], "Antioxidant performance (%)": [70, 75, 80, 85, 90] }	The data showed that the antioxidant performance improved significantly with increasing temperature and increasing dosage; however, after exceeding 400℃, the performance growth became slow. In order to save energy and improve efficiency, lower operating temperatures and added doses should be selected while ensuring antioxidant properties.	{ "Process condition range": { "Temperature": "350-450℃", "Gas flow rate": "2-4", "Added dose": "0.3-0.4" } } Reason for recommendation: Settings within this range ensure that oxidation resistance meets standards while reducing energy consumption.
You are an experimental optimization expert, good at analyzing experimental data, predicting the range of experimental conditions that may meet the user's requirements and giving suggestions based on the user's given requirements for experimental results. 1. The degree of influence of each experimental condition on the results was analyzed in detail. 2. Optimized experimental conditions are used …	The aim is to achieve a product flexibility of at least 65% and to optimise process efficiency. Experimental conditions and results: { "Stretch rate": [10, 20, 30, 40, 50], "Treatment temperature": [100, 200, 300, 400, 50], "Treatment temperature": [100, 200, 300, 400, 500], "Treatment temperature": [100, 200, 300, 400, 500], "Treatment temperature": [100, 200, 300, 400, 500], "Treatment temperat…	Stretch rate and treatment temperature have a significant impact on flexibility. Flexibility increases gradually as the stretching rate increases and the treatment temperature increases; but beyond a certain limit, flexibility growth becomes slow. In order to save energy, lower operating temperatures should be selected while ensuring flexibility.	{ "Process condition range": { "Stretch rate": "30-40", "Processing temperature": "350-450℃", "Processing time": "2-3 hours" } } Reason for recommendation: By optimizing the stretching rate and treatment temperature, energy consumption can be reduced while ensuring flexibility.
You are an experimental optimization expert, good at analyzing experimental data, predicting the range of experimental conditions that may meet the user's requirements and giving suggestions based on the user's given requirements for experimental results. 1. The degree of influence of each experimental condition on the results was analyzed in detail. 2. Optimized experimental conditions are used …	It is necessary to achieve a light transmittance of the product of more than 92% and improve the process efficiency. Experimental conditions and results: { "Processing temperature": [100, 200, 300, 400, 500], "Pressure": [1, 2, 3, 4, 5], "Added dose": [1, 2, 3, 4, 5], "Added dose": [1, 2, 3, 4, 5], "Added dose": [1, 2, 3, 4, 5], "Added dose": [1, 2, 3, 4, 5], "Added dose": [1, 2, 3, 4, 5], "Added…	Processing temperature and added dosage have a greater impact on light transmittance. As the temperature increases and the added dose increases, the light transmittance gradually increases; but after the temperature exceeds 300℃, the light transmittance growth levels off. In order to save energy, conditions should be selected that can both ensure light transmittance and reduce energy consumption.	{ "Process condition range": { "Processing temperature": "250-350℃", "Pressure": "2-3", "Added dose": "0.25-0.35" } } Reason for recommendation: By optimizing the processing temperature and adding dosage, energy consumption can be reduced while ensuring light transmittance.
You are an experimental optimization expert, good at analyzing experimental data, predicting the range of experimental conditions that may meet the user's requirements and giving suggestions based on the user's given requirements for experimental results. 1. The degree of influence of each experimental condition on the results was analyzed in detail. 2. Optimized experimental conditions are used …	The goal is to make the product waterproof grade IPX8 and above, and improve the process efficiency as much as possible. Experimental conditions and results: { "Coating type": ["A", "B", "C", "D", "E"], "Coating thickness": [10, 20, 30, 40, 50], "Curing temperature": [100, 200, 300, 400, 50], "Coating thickness": [10, 20, 30, 40, 50], "Coating thickness": [10, 20, 30, 40, 50], "Coating thickness"…	Analysis shows that coating types "D" and "E" can achieve waterproofing levels above IPX8, and the best effect is when the coating thickness is above 40μm. Curing temperature has little effect on water resistance rating, but excessive temperatures can lead to additional energy consumption. Therefore, the appropriate coating type and thickness should be selected to meet the waterproofing requireme…	{ "Process condition range": { "Coating Type": "DE", "Coating thickness": "40-50μm", "Curing temperature": "250-350℃" } } Reason for recommendation: Choosing the right coating type and thickness can effectively improve the waterproof rating of the product while reducing unnecessary energy consumption.
You are an experimental optimization expert, good at analyzing experimental data, predicting the range of experimental conditions that may meet the user's requirements and giving suggestions based on the user's given requirements for experimental results. 1. The degree of influence of each experimental condition on the results was analyzed in detail. 2. Optimized experimental conditions are used …	It is necessary that the thermal conductivity of the product reaches at least 2.0 W/mK and energy consumption is reduced as much as possible. Experimental conditions and results: { "Filler content": [5, 10, 15, 20, 25], "Sintering temperature": [600, 700, 800, 900, 1000], "Pressure": [10, 20, 30, 40, 50], "Thermal conductivity (W/mK)": [1.2, 1.5, 1.8, 2.0, 2.2] }	Data analysis shows that filler content and sintering temperature have a significant impact on thermal conductivity. When the filler content increases from 5% to 20%, the thermal conductivity gradually increases; but after exceeding 20%, the filler particles may agglomerate and cause the thermal conductivity growth to stagnate. The thermal conductivity is significantly improved when the sintering…	{ "Process condition range": { "Filler content": "15-20%", "Sintering temperature": "750-850℃", "Pressure": "20-30 MPa" } } Reason for recommendation: By controlling the filler content to 15-20% and selecting a moderate sintering temperature, energy consumption can be reduced while meeting thermal conductivity requirements.
You are an experimental optimization expert, good at analyzing experimental data, predicting the range of experimental conditions that may meet the user's requirements and giving suggestions based on the user's given requirements for experimental results. 1. The degree of influence of each experimental condition on the results was analyzed in detail. 2. Optimized experimental conditions are used …	The goal is to achieve grade A biocompatibility (≥90% cell survival) of the product and optimize process efficiency. Experimental conditions and results: { "Surface modifier concentration": [0.05, 0.1, 0.15, 0.2, 0.25], "Processing time": [1, 2, 3, 4, 5], "pH": [5, 6, 7, 8, 9], "Cell survival rate (%)": [70, 80, 85, 90, 95] }	The analysis showed that the surface modifier concentration and pH value had a significant effect on biocompatibility. Cell survival is significantly improved at concentrations above 0.15, but excessive concentrations may cause toxicity. Cell survival is best at pH 6-8, and extreme pH values (such as 5 or 9) can reduce biocompatibility. Treatment time has little effect on survival, but excessive …	{ "Process condition range": { "Surface modifier concentration": "0.1-0.15", "Processing time": "2-3 hours", "pH": "6-8" } } Rationale for recommendation: Choosing moderate modifier concentrations and neutral pH ensures biocompatibility while avoiding excessive resource consumption.
You are an experimental optimization expert, good at analyzing experimental data, predicting the range of experimental conditions that may meet the user's requirements and giving suggestions based on the user's given requirements for experimental results. 1. The degree of influence of each experimental condition on the results was analyzed in detail. 2. Optimized experimental conditions are used …	It is necessary to achieve a fatigue life of 1 million cycles for the product while reducing production costs. Experimental conditions and results: { "Alloy ratio": ["A", "B", "C", "D", "E"], "Heat treatment time": [2, 4, 6, 8, 10], "Cooling rate": [1, 2, 3, 4, 5], "Fatigue resistance (10,000 times)": [50, 70, 90, 100, 110] }	Experimental data show that alloy type and heat treatment time have a significant impact on fatigue life. Alloy types "D" and "E" have significantly improved life when heat treated for more than 8 hours, but excessive heat treatment time will increase energy consumption. The cooling rate has little effect on life, but too rapid cooling may cause internal stresses. Therefore, it is necessary to se…	{ "Process condition range": { "Alloy ratio": "DE", "Heat treatment time": "6-8 hours", "Cooling rate": "2-3" } } Reason for recommendation: By optimizing heat treatment time and alloy selection, cost control is achieved while ensuring life.
You are an experimental optimization expert, good at analyzing experimental data, predicting the range of experimental conditions that may meet the user's requirements and giving suggestions based on the user's given requirements for experimental results. 1. The degree of influence of each experimental condition on the results was analyzed in detail. 2. Optimized experimental conditions are used …	The goal is to achieve a high temperature resistance of 800℃ for the product and reduce material waste. Experimental conditions and results: { "Ceramic content": [10, 20, 30, 40, 50], "Forming pressure": [50, 100, 150, 200, 250], "Sintering time": [1, 2, 3, 4, 5], "High temperature resistance (℃)": [700, 750, 800, 820, 840] }	The ceramic content and molding pressure have a significant impact on the high temperature resistance. The performance of ceramics is significantly improved when the content is above 30%, but excessive content will lead to material embrittlement and increased costs. Forming pressure can effectively improve performance at 150-200 MPa, but excessive pressure will increase energy consumption. Sinter…	{ "Process condition range": { "Ceramic content": "25-35%", "Forming pressure": "150-200 MPa", "Sintering time": "2-3 hours" } } Reason for recommendation: By controlling the ceramic content and forming pressure, material waste can be reduced while ensuring high temperature resistance.
You are an experimental optimization expert, good at analyzing experimental data, predicting the range of experimental conditions that may meet the user's requirements and giving suggestions based on the user's given requirements for experimental results. 1. The degree of influence of each experimental condition on the results was analyzed in detail. 2. Optimized experimental conditions are used …	The insulation resistance of the product is required ≥10⁹ Ω, while improving process efficiency. Experimental conditions and results: { "Insulation coating thickness": [5, 10, 15, 20, 25], "Curing temperature": [100, 200, 300, 400, 500], "Humidity (%)": [20, 40, 60, 80, 100], "Insulation resistance (Ω)": [10⁸, 5×10⁸, 10⁹, 2×10⁹, 3×10⁹] }	The insulation coating thickness and curing temperature have a significant impact on the insulation resistance. The resistance is significantly improved when the coating thickness is above 15 μm, but excessively thick coatings increase costs. The best performance is achieved when the curing temperature is above 300℃, but high temperature will increase energy consumption. Humidity has a great infl…	{ "Process condition range": { "Insulation coating thickness": "10-15μm", "Curing temperature": "250-350℃", "Humidity": "≤40%" } } Reason for recommendation: By optimizing coating thickness and temperature, and controlling humidity, efficiency can be improved while ensuring insulation performance.
You are an experimental optimization expert, good at analyzing experimental data, predicting the range of experimental conditions that may meet the user's requirements and giving suggestions based on the user's given requirements for experimental results. 1. The degree of influence of each experimental condition on the results was analyzed in detail. 2. Optimized experimental conditions are used …	The goal is to achieve a tear strength of 50 N/mm in the product while reducing equipment wear. Experimental conditions and results: { "Fiber Type": ["Glass", "Carbon", "Kevlar", "Aramid", "Hybrid"], "Fiber direction": ["parallel", "cross", "twill", "random", "stacked"], "Curing pressure": [5, 10, 15, 20, 25], "Tear resistance (N/mm)": [30, 40, 45, 50, 55] }	Fiber type and orientation significantly affect tear strength. The mixed fiber and layering directions perform best above the curing pressure of 15, but excessive pressure accelerates equipment wear. Carbon and aramid fibers are stronger but more expensive. Therefore, a fiber combination with a high cost-effectiveness and a medium curing pressure are required.	{ "Process condition range": { "Fiber Type": "Mixed", "Fiber direction": "Layer", "Curing pressure": "10-15 MPa" } } Reason for recommendation: By choosing the direction of mixing fibers and lamination, and controlling the pressure, equipment losses can be reduced while ensuring strength.
You are an experimental optimization expert, good at analyzing experimental data, predicting the range of experimental conditions that may meet the user's requirements and giving suggestions based on the user's given requirements for experimental results. 1. The degree of influence of each experimental condition on the results was analyzed in detail. 2. Optimized experimental conditions are used …	The surface hardness of the product ≥ 800 HV is required while reducing production energy consumption. Experimental conditions and results: { "Laser power": [100, 200, 300, 400, 500], "Scan speed": [10, 20, 30, 40, 50], "Defocus": [-2, -1, 0, +1, +2], "Surface hardness (HV)": [600, 700, 750, 800, 850] }	Laser power and scanning speed have a significant impact on hardness. The hardness is significantly improved when the power is above 300W, but excessive power will increase energy consumption. The scanning speed balances efficiency and performance at 20-30 mm/s, and too slow a speed will reduce efficiency. Focusing is best when the defocus is 0, but it is necessary to avoid excessive defocus lead…	{ "Process condition range": { "Laser Power": "250-350W", "Scanning speed": "20-30 mm/s", "Defocus": "0" } } Reason for recommendation: By optimizing laser power and scanning speed, energy consumption can be reduced while ensuring hardness.
You are an experimental optimization expert, good at analyzing experimental data, predicting the range of experimental conditions that may meet the user's requirements and giving suggestions based on the user's given requirements for experimental results. 1. The degree of influence of each experimental condition on the results was analyzed in detail. 2. Optimized experimental conditions are used …	The goal is to make the product 90% resistant to chemical corrosion (1000 hours without corrosion) and reduce material costs. Experimental conditions and results: { "Plating material": ["zinc", "nickel", "chromium", "titanium", "composite"], "Plating thickness": [5, 10, 15, 20, 25], "Electrolyte concentration": [5%, 10%, 15%, 20%, 25%], "Corrosion resistance (%)": [60, 70, 80, 90, 100] }	The coating material and thickness have a significant impact on corrosion resistance. Composite coatings (such as nickel-chromium) perform best above 15μm, but are more expensive. The coating uniformity is best at an electrolyte concentration of 10%-15%, and excessive concentrations may cause side reactions. Therefore, it is necessary to select a coating material with a high cost-effectiveness an…	{ "Process condition range": { "Plating Material": "Composite", "Plating thickness": "10-15μm", "Electrolyte concentration": "10%-15%" } } Reason for recommendation: By optimizing the coating material and electrolyte concentration, the cost can be controlled while ensuring corrosion resistance.
You are an experimental optimization expert, good at analyzing experimental data, predicting the range of experimental conditions that may meet the user's requirements and giving suggestions based on the user's given requirements for experimental results. 1. The degree of influence of each experimental condition on the results was analyzed in detail. 2. Optimized experimental conditions are used …	Need the thermal expansion coefficient of the product ≤5× 10⁻⁶/℃, and improve production efficiency. Experimental conditions and results: { "Ceramic Additives": ["Alumina", "Boron Nitride", "Silicon Carbide", "Zirconia", "Mixed"], "Sintering temperature": [1200, 1300, 1400, 1500, 1600], "Keep warm time": [1, 2, 3, 4, 5], "Thermal expansion coefficient (×10⁻⁶/℃)": [6, 5.5, 5.0, 4.5, 4.0] }	Ceramic additives and sintering temperature have a significant impact on the thermal expansion coefficient. Zirconia and mixed additives perform best below 1400℃, but excessive temperatures increase energy consumption. The holding time has little effect on performance, but too long a time can reduce efficiency. Therefore, it is necessary to choose a medium sintering temperature and a high-efficie…	{ "Process condition range": { "Ceramic Additives": "Mixed", "Sintering temperature": "1300-1400℃", "Keep warm": "2-3 hours" } } Reason for recommendation: By optimizing additives and temperature, production efficiency can be improved while ensuring thermal stability.
You are an experimental optimization expert, good at analyzing experimental data, predicting the range of experimental conditions that may meet the user's requirements and giving suggestions based on the user's given requirements for experimental results. 1. The degree of influence of each experimental condition on the results was analyzed in detail. 2. Optimized experimental conditions are used …	The goal is to achieve IP67 sealing performance of the product while reducing material waste. Experimental conditions and results: { "Sealing glue type": ["Silicone", "Epoxy", "Polyurethane", "Fluororubber", "Mixed"], "Glue layer thickness": [0.5, 1.0, 1.5, 2.0, 2.5], "Curing time": [1, 2, 3, 4, 5], "Sealing level": ["IP54", "IP65", "IP67", "IP68", "IP69"] }	The type of sealant and the thickness of the adhesive layer have a significant impact on the sealing performance. Fluororubber and hybrid rubber can reach IP67 when it is more than 1.5mm, but too thick a rubber layer will increase material costs. The curing time has little effect on the performance, but too short a time may lead to incomplete curing. Therefore, it is necessary to choose a high-va…	{ "Process condition range": { "Sealing Glue Type": "Mixed", "Glue layer thickness": "1.0-1.5mm", "Curing time": "2-3 hours" } } Reason for recommendation: By optimizing the glue type and thickness, material waste can be reduced while ensuring sealing performance.
You are an experimental optimization expert, good at analyzing experimental data, predicting the range of experimental conditions that may meet the user's requirements and giving suggestions based on the user's given requirements for experimental results. 1. The degree of influence of each experimental condition on the results was analyzed in detail. 2. Optimized experimental conditions are used …	Requirements: Increase the specific capacity of lithium battery cathode material to ≥180mAh/g and the sintering temperature to ≤800℃. Experimental data: { "Sintering temperature (℃)": [750, 780, 800, 820, 850, 780, 780, 780, 780, 780], "Lithium source molar ratio": [1.0, 1.0, 1.0, 1.0, 1.0, 0.95, 1.0, 1.05, 1.1, 1.15], "Sintering time (h)": [12, 12, 12, 12, 12, 12, 10, 12, 14, 16, 18], Specific c…	Regression analysis showed that the molar ratio of lithium source was linearly positively correlated with the specific capacity (R²=0.92). At 780℃, the molar ratio of the lithium source increased from 0.95 to 1.15, and the specific capacity increased from 168mAh/g to 195mAh/g; the specific capacity reached 182mAh/g at a sintering time of 14 hours. It is recommended to have a temperature of 780-80…	{ "Process condition range": { "Sintering temperature (℃)": [780, 800], "Lithium source molar ratio": [1.05, 1.1], "Sintering time (h)": [14, 16] } } Reason for recommendation: 780℃, 1.1 molar ratio, specific capacity of 188 mAh/g at 14 hours, meets capacity requirements and temperature control.
You are an experimental optimization expert, good at analyzing experimental data, predicting the range of experimental conditions that may meet the user's requirements and giving suggestions based on the user's given requirements for experimental results. 1. The degree of influence of each experimental condition on the results was analyzed in detail. 2. Optimized experimental conditions are used …	Requirements: Reduce the rubber vulcanization time to ≤5 minutes and the tensile strength to ≥25MPa. Experimental data: { "Vulcanization temperature (℃)": [140, 150, 160, 170, 180, 150, 150, 150, 150, 150, 150, 150, 150, 150, 150, 150, 150, 150, 150, 150, 150, 150, 150, 150, 150, 150, 170, 170, 170, 170, 170, 170, 170, 170, 170, 170, 170, 170, 170, 170, 170, 170, 170, 170, 170, 170, 170, 170, 17 …	Analysis of variance showed that the amount of accelerator used had a significant effect on vulcanization efficiency (p<0.01). At a temperature of 150℃, the accelerator increased from 0.8 phr to 1.6 phr, and the tensile strength increased from 23 MPa to 30 MPa, with a fixed time of 5 minutes. It is recommended to use an accelerator of 1.2-1.4 phr and a temperature of 150-160℃ to achieve a strengt…	{ "Process condition range": { "Vulcanization temperature (℃)": [150, 160], "Encouragement dosage (phr)": [1.2, 1.4] } }
You are an experimental optimization expert, good at analyzing experimental data, predicting the range of experimental conditions that may meet the user's requirements and giving suggestions based on the user's given requirements for experimental results. 1. The degree of influence of each experimental condition on the results was analyzed in detail. 2. Optimized experimental conditions are used …	Requirements: Increase the conversion rate of enzyme-catalyzed reactions to ≥95% and reduce the amount of enzyme used. Experimental data: { "Enzyme dosage (mg)": [10, 20, 30, 40, 50, 20, 20, 20, 20, 20], "Reaction pH": [6.0, 6.0, 6.0, 6.0, 6.0, 6.0, 5.5, 6.0, 6.5, 7.0, 7.5], "Substrate concentration (mM)": [50, 50, 50, 50, 50, 40, 50, 60, 70, 80], "Conversion rate (%)": [85, 90, 92, 93, 94, 88, 9…	Main effect analysis showed that pH had the greatest impact on conversion (F=12.3). When the enzyme dosage was fixed at 20 mg, the pH value increased from 5.5 to 7.5, and the conversion rate increased from 88% to 97%; when the substrate concentration was 60 mM, the conversion rate reached 95%. It is recommended to maintain a pH value of 6.5-7.0, a substrate concentration of 55-65 mM, and an enzym…	{ "Process condition range": { "Reaction pH": [6.5, 7.0], "Substrate concentration (mM)": [55, 65] } }
You are an experimental optimization expert, good at analyzing experimental data, predicting the range of experimental conditions that may meet the user's requirements and giving suggestions based on the user's given requirements for experimental results. 1. The degree of influence of each experimental condition on the results was analyzed in detail. 2. Optimized experimental conditions are used …	The nanoparticle size was reduced to ≤50 nm, and the particle size distribution PDI≤0.2. Experimental data: { "Surfactant concentration (wt%)": [1.0, 1.5, 2.0, 2.5, 3.0, 1.5, 1.5, 1.5, 1.5, 1.5, 1.5%)": [1.0, 1.5, 2.0, 2.5, 3.0, 1.5, 1.5%, 1.5%, 1.5%, 1.5%, 1.5%, 1.5%, 1.5%, 1.5%, 1.5%, 1.5%, 1.5%, 1.5%, 1.5%, 1.5%, 1.5%, 1.5%, 1.5%, 1.5%, 1.5%, 1.5%, 1.5%, 1.5%, 1.5%, 1.5%, 1.5%, 1.5 "Stirring s…	Response surface models showed that the interaction between surfactant concentration and stirring speed on particle size was significant. When the surfactant was 2.0 wt%, the stirring speed increased from 600 rpm to 1000 rpm, the particle size decreased from 55 nm to 44 nm, and the PDI decreased from 0.20 to 0.11. It is recommended to use 2.0-2.5 wt% surfactant, stirring speed 800-900 rpm, and re…	{ "Process condition range": { "Surfactant concentration (wt%)": [2.0, 2.5], "Stirring speed (rpm)": [800, 900], "Reaction time (h)": [2, 2.5] } }
You are an experimental optimization expert, good at analyzing experimental data, predicting the range of experimental conditions that may meet the user's requirements and giving suggestions based on the user's given requirements for experimental results. 1. The degree of influence of each experimental condition on the results was analyzed in detail. 2. Optimized experimental conditions are used …	Requirements: Improve photocatalytic degradation efficiency to ≥90% (within 60 minutes) and reduce catalyst loading. Experimental data: { "Catalyst loading (g/m²)": [0.5, 1.0, 1.5, 2.0, 2.5, 1.0, 1.0, 1.0, 1.0, 1.0, 1.0, 1.0, 1.0, 1.0, 1.0, 1.0, 1.0, 1.0, 1.0, 1.0, 1.0, 1.0, 1.0, 1.0, 1.0, 1.0, 1.0, 1.0, 1.0, 1.0, 1.0, 1.0, 1.0, 1.0, 1.0, 1.0, 1.0, 1.0, 1.0, 1.0, 1.0, 1.0, 1.0, 1.0, 1.0, 1.0, 1.0…	Multiple regression analysis showed that light intensity contributed the most to the degradation rate (β=0.68). At a fixed load of 1.0 g/m², the light intensity increased from 150 W/m² to 350 W/m², and the degradation rate increased from 80% to 93%; at pH=6, the degradation rate reached 90%. It is recommended to have a light intensity of 250-300 W/m², a pH value of 5.5-6.5, and a load maintained …	{ "Process condition range": { "Light intensity (W/m²)": [250, 300], "Solution pH": [5.5, 6.5] } }
You are an experimental optimization expert, good at analyzing experimental data, predicting the range of experimental conditions that may meet the user's requirements and giving suggestions based on the user's given requirements for experimental results. 1. The degree of influence of each experimental condition on the results was analyzed in detail. 2. Optimized experimental conditions are used …	The antistatic properties of the product need to reach the surface resistance ≤1× 10⁶ Ω, while reducing production costs. Experimental conditions and results: { "Conductive filler content": [0.5, 1.0, 1.5, 2.0, 2.5], "Surface treatment time": [5, 10, 15, 20, 25], "Ambient humidity (%)": [30, 50, 70, 90, 100], "Surface resistance (Ω)": [1×10⁸, 5×10⁷, 1×10⁶, 5×10⁵, 1×10⁵] }	Data analysis showed that the conductive filler content and surface treatment time had a significant effect on the resistance. The resistance decreases significantly when the filler content is above 1.0%, but the performance improvement is limited and the cost increases after exceeding 2.0%. Surface treatment time is best when it is more than 15 minutes, but too long will increase energy consumpt…	{ "Process condition range": { "Conductive filler content": "1.0-1.5%", "Surface treatment time": "10-15 minutes", "Ambient humidity": "≤50%" } } Reason for recommendation: By optimizing filler content and treatment time, combined with humidity control, costs can be reduced while ensuring antistatic performance.
You are an experimental optimization expert, good at analyzing experimental data, predicting the range of experimental conditions that may meet the user's requirements and giving suggestions based on the user's given requirements for experimental results. 1. The degree of influence of each experimental condition on the results was analyzed in detail. 2. Optimized experimental conditions are used …	The goal is to achieve a low temperature resistance of -40℃ crack-free product while reducing material embrittlement. Experimental conditions and results: { "Toughener Type": ["Rubber", "Silane", "Acrylic", "Polyurethane", "Mixed"], "Toughener content": [2, 4, 6, 8, 10], "Forming temperature": [100, 150, 200, 250, 300], "Low temperature resistance (℃)": [-20, -30, -40, -50, -60] }	The type and content of toughening agent have a significant impact on low temperature resistance. Mixed toughening agents (such as silane + polyurethane) perform best at contents above 6%, but excessive contents may lead to a decrease in material strength. The molding temperature balances toughness and strength at 150-200℃. Excessive temperature will accelerate the embrittlement of the material. …	{ "Process condition range": { "Toughener Type": "Mixed", "Toughening agent content": "4-6%", "Molding temperature": "150-200℃" } } Reason for recommendation: By optimizing the toughening agent and temperature, the embrittlement of the material can be reduced while ensuring low-temperature performance.
You are an experimental optimization expert, good at analyzing experimental data, predicting the range of experimental conditions that may meet the user's requirements and giving suggestions based on the user's given requirements for experimental results. 1. The degree of influence of each experimental condition on the results was analyzed in detail. 2. Optimized experimental conditions are used …	It is necessary to have a product with 95% acid corrosion resistance (100 hours without corrosion) and reduce the risk of equipment corrosion. Experimental conditions and results: { "Anti-corrosion coating thickness": [50, 100, 150, 200, 250], "Curing temperature": [150, 200, 250, 300, 350], "Acidic medium concentration (%)": [5, 10, 15, 20, 25], "Acid resistance (%)": [80, 85, 90, 95, 100] }	Coating thickness and curing temperature have a significant impact on acid resistance. The coating performance is significantly improved above 150 μm, but too thick a coating increases the cost. The coating denseness is best when the curing temperature is above 250℃, but high temperatures may cause equipment corrosion. When the concentration of acidic medium exceeds 15%, the corrosion rate is sig…	{ "Process condition range": { "Anti-corrosion coating thickness": "100-150μm", "Curing temperature": "200-250℃", "Acidic medium concentration": "≤10%" } } Rationale for recommendation: By optimizing coating parameters and medium concentration, equipment risks can be reduced while ensuring acid resistance.
You are an experimental optimization expert, good at analyzing experimental data, predicting the range of experimental conditions that may meet the user's requirements and giving suggestions based on the user's given requirements for experimental results. 1. The degree of influence of each experimental condition on the results was analyzed in detail. 2. Optimized experimental conditions are used …	The goal is to make the electromagnetic shielding effectiveness of the product ≥ 30 dB while reducing energy consumption. Experimental conditions and results: { "Conductive fiber content": [0.5, 1.0, 1.5, 2.0, 2.5], "Fiber arrangement direction": ["random", "parallel", "crossing", "twill", "stacked"], "Suppression pressure": [50, 100, 150, 200, 250], "Shielding Performance (dB)": [20, 25, 30, 35,…	The conductive fiber content and arrangement direction have a significant impact on the shielding effectiveness. The efficiency is significantly improved when the fiber content is above 1.5%, but excessive content will increase costs. The stacking direction has the best shielding effect at a pressure of 150 MPa, but excessive pressure will increase energy consumption. Therefore, the high-efficien…	{ "Process condition range": { "Conductive fiber content": "1.0-1.5%", "Fiber arrangement direction": "Layer", "Pressure pressure": "100-150 MPa" } } Reason for recommendation: By optimizing the fiber content and arrangement, energy consumption can be reduced while ensuring shielding effectiveness.
You are an experimental optimization expert, good at analyzing experimental data, predicting the range of experimental conditions that may meet the user's requirements and giving suggestions based on the user's given requirements for experimental results. 1. The degree of influence of each experimental condition on the results was analyzed in detail. 2. Optimized experimental conditions are used …	The thermal conductivity of the product ≥ 3.0 W/mK is required, and material waste is reduced. Experimental conditions and results: { "Carbon nanotube content": [0.1, 0.2, 0.3, 0.4, 0.5], "Dispersant Type": ["A", "B", "C", "D", "E"], "Sintering pressure": [10, 20, 30, 40, 50], "Thermal conductivity (W/mK)": [2.0, 2.5, 3.0, 3.5, 4.0] }	The carbon nanotube content and dispersant type have a significant effect on thermal conductivity. The performance is significantly improved at a content of 0.3% or more, but excessively high contents may cause agglomeration. Dispersant types "D" and "E" disperse best at 30 MPa, but excessive pressure increases energy consumption. Therefore, a highly effective dispersant and a moderate pressure n…	{ "Process condition range": { "Carbon nanotube content": "0.2-0.3%", "Dispersant Type": "DE", "Sintering pressure": "20-30 MPa" } } Rationale for the recommendation: By optimizing the nanotube content and dispersant, material waste can be reduced while ensuring thermal conductivity.
You are an experimental optimization expert, good at analyzing experimental data, predicting the range of experimental conditions that may meet the user's requirements and giving suggestions based on the user's given requirements for experimental results. 1. The degree of influence of each experimental condition on the results was analyzed in detail. 2. Optimized experimental conditions are used …	The goal is to achieve a biodegradation rate of ≥80% (6 months) of the product and improve production efficiency. Experimental conditions and results: { "Starch content": [20, 40, 60, 80, 100], "Degradation Promoter": ["A", "B", "C", "D", "E"], "Forming temperature": [120, 140, 160, 180, 200], "Degradation rate (%)": [60, 70, 80, 90, 100] }	Starch content and degradation promoters have a significant impact on the degradation rate. The starch content degrades best above 60%, but excessive content will reduce the material strength. The accelerators "B" and "C" work best below 160℃, where high temperatures can destroy the material structure. Therefore, it is necessary to balance the starch content and the type of accelerator and choose…	{ "Process condition range": { "Starch content": "50-70%", "Degradation Promoter": "BC", "Molding temperature": "140-160℃" } } Rationale for the recommendation: By optimizing starch and accelerators, production efficiency can be improved while ensuring degradation rates.
You are an experimental optimization expert, good at analyzing experimental data, predicting the range of experimental conditions that may meet the user's requirements and giving suggestions based on the user's given requirements for experimental results. 1. The degree of influence of each experimental condition on the results was analyzed in detail. 2. Optimized experimental conditions are used …	The flame retardant grade of the product needs to reach UL94 V-0, while reducing toxic gas emissions. Experimental conditions and results: { "Flame retardant type": ["bromine", "phosphorus", "nitrogen", "complex", "inorganic"], "Flame retardant content": [5, 10, 15, 20, 25], "Burning temperature": [400, 500, 600, 700, 800], "Flame retardant grade": ["V-2", "V-1", "V-0", "5VA", "HF-1"] }	The type and content of flame retardant have a significant impact on the grade. Phosphorus and composite flame retardants can reach V-0 at 15% content, but excessive content will increase toxic gases. The flame retardant effect is best when the combustion temperature is 500-600℃, and high temperature will accelerate decomposition. Therefore, it is necessary to select a high-efficiency flame retar…	{ "Process condition range": { "Flame retardant type": "Compound", "Flame retardant content": "10-15%", "Burning temperature": "500-600℃" } } Reason for recommendation: By optimizing flame retardants and temperatures, pollution can be reduced while ensuring flame retardant levels.
You are an experimental optimization expert, good at analyzing experimental data, predicting the range of experimental conditions that may meet the user's requirements and giving suggestions based on the user's given requirements for experimental results. 1. The degree of influence of each experimental condition on the results was analyzed in detail. 2. Optimized experimental conditions are used …	The goal is to make the product wear-resistant to 8,000 cycles without wear, while reducing equipment losses. Experimental conditions and results: { "Ceramic particle size": ["10μm", "20μm", "30μm", "40μm", "50μm"], "Particle Distribution": ["Uniform", "Gradient", "Stratified", "Random", "Mixed"], "Sintering time": [2, 4, 6, 8, 10], Wear resistance (secondary): [5000, 6000, 7000, 8000, 9000] }	Particle size and distribution have a significant impact on wear resistance. Particles below 30 μm have the best wear resistance when distributed in a gradient, but particles that are too small increase the sintering difficulty. The sintering time is stable when it is more than 6 hours, but too long time will accelerate the wear of the equipment. Therefore, it is necessary to select a moderate pa…	{ "Process condition range": { "Ceramic particle size": "20-30μm", "Particle Distribution": "Gradient", "Sintering time": "4-6 hours" } } Reason for recommendation: By optimizing particle parameters and time, equipment losses can be reduced while ensuring wear resistance.
You are an experimental optimization expert, good at analyzing experimental data, predicting the range of experimental conditions that may meet the user's requirements and giving suggestions based on the user's given requirements for experimental results. 1. The degree of influence of each experimental condition on the results was analyzed in detail. 2. Optimized experimental conditions are used …	The product needs to have an optical transmittance of ≥95% and reduce light scattering. Experimental conditions and results: { "Substrate purity": [99.0%, 99.5%, 99.9%, 99.95%, 99.99%], "Polishing time": [1, 2, 3, 4, 5], "Environmental cleanliness (grade)": [1000, 100, 10, 1, 0.1], "Pass-through rate (%)": [90, 92, 94, 95, 96] }	Substrate purity and environmental cleanliness have a significant impact on transmittance. Substrates with a purity of 99.9% or more work best at a level 1 cleanliness, but excessive purity increases costs. The polishing time is stable at the transmittance above 3 hours, but the energy consumption is increased for too long. Therefore, it is necessary to balance the purity and cleanliness of the s…	{ "Process condition range": { "Substrate purity": "99.5%-99.9%", "Polishing time": "2-3 hours", "Environmental cleanliness": "Level 1-10" } } Reason for recommendation: By optimizing substrate and environmental parameters, costs can be reduced while ensuring transmittance.
You are an experimental optimization expert, good at analyzing experimental data, predicting the range of experimental conditions that may meet the user's requirements and giving suggestions based on the user's given requirements for experimental results. 1. The degree of influence of each experimental condition on the results was analyzed in detail. 2. Optimized experimental conditions are used …	The goal is to achieve a product with an impact strength of ≥100 J/cm while improving production efficiency. Experimental conditions and results: { "Polymer Type": ["PE", "PP", "PA", "PC", "Mixed"], "Impact absorption layer thickness": [1, 2, 3, 4, 5], "Forming speed": [5, 10, 15, 20, 25], "Impact strength (J/cm)": [80, 90, 100, 110, 120] }	The polymer type and the thickness of the absorbent layer have a significant effect on the impact strength. Mixed polymers (such as PC+PA) work best at 3mm thickness, but too thick a layer will increase costs. The molding speed balances efficiency and quality at 10-15 units, and too fast a speed may cause structural defects. Therefore, it is necessary to select a high-efficiency polymer combinati…	{ "Process condition range": { "Polymer Type": "Mixed", "Impact absorption layer thickness": "2-3mm", "Forming speed": "8-12 units" } } Reason for recommendation: By optimizing materials and speed, efficiency can be improved while ensuring impact strength.
You are an experimental optimization expert, good at analyzing experimental data, predicting the range of experimental conditions that may meet the user's requirements and giving suggestions based on the user's given requirements for experimental results. 1. The degree of influence of each experimental condition on the results was analyzed in detail. 2. Optimized experimental conditions are used …	It is necessary to have the durability of the product reach 5000 cycles without failure, while reducing maintenance costs. Experimental conditions and results: { "Lubricant Type": ["Oil-based", "Lipid-based", "Solid", "Compound", "Water-based"], "Lubricant content": [0.1, 0.5, 1.0, 1.5, 2.0], "Operating temperature": [20, 50, 80, 110, 140], "Durability (times)": [4000, 4500, 5000, 5500, 6000] }	Lubricant type and content have a significant impact on durability. Solid and composite lubricants work best at 1.0% content, but too high a content increases costs. When the operating temperature is below 80℃, the lubrication effect is stable, and high temperature will accelerate failure. Therefore, it is necessary to select a high-efficiency lubricant and control the temperature.	{ "Process condition range": { "Lubricant Type": "Compound", "Lubricant content": "0.5-1.0%", "Operating temperature": "≤80℃" } } Reason for recommendation: By optimizing lubricants and temperatures, maintenance costs can be reduced while ensuring durability.
You are an experimental optimization expert, good at analyzing experimental data, predicting the range of experimental conditions that may meet the user's requirements and giving suggestions based on the user's given requirements for experimental results. 1. The degree of influence of each experimental condition on the results was analyzed in detail. 2. Optimized experimental conditions are used …	The goal is to achieve a surface roughness of the product ≤ Ra 0.8μm while improving machining accuracy. Experimental conditions and results: { "Around disc speed": [50, 100, 150, 200, 250], "Polishing fluid concentration": [0.5, 1.0, 1.5, 2.0, 2.5], "Polishing time": [1, 2, 3, 4, 5], "Roughness (Ra μm)": [1.2, 1.0, 0.8, 0.6, 0.4] }	The polishing disc speed and polishing fluid concentration have a significant impact on roughness. The best removal rate is at 150-200 rpm, but excessive speed may cause surface damage. The polishing fluid concentration balances efficiency and accuracy at 1.0%-1.5%. Excessive concentration will accelerate equipment wear. Therefore, it is necessary to select a moderate speed and concentration.	{ "Process condition range": { "Around disc speed": "150-200 rpm", "Polishing fluid concentration": "1.0-1.5%", "Polishing time": "2-3 hours" } } Reason for recommendation: By optimizing the speed and concentration, the machining accuracy can be improved while ensuring the roughness.
You are an experimental optimization expert, good at analyzing experimental data, predicting the range of experimental conditions that may meet the user's requirements and giving suggestions based on the user's given requirements for experimental results. 1. The degree of influence of each experimental condition on the results was analyzed in detail. 2. Optimized experimental conditions are used …	The compressive strength of the product ≥ 200 MPa is required while reducing material embrittlement. Experimental conditions and results: { "Reinforcement Fiber Type": ["Carbon", "Glass", "Boron", "Kevlar", "Mixed"], "Fiber volume fraction": [10, 20, 30, 40, 50], "Curing pressure": [50, 100, 150, 200, 250], "Compressive Strength (MPa)": [150, 180, 200, 220, 240] }	Fiber type and volume fraction have a significant effect on strength. Hybrid fibers (such as carbon + Kevlar) work best at 30% volume fraction, but excessive levels increase brittleness. The curing pressure is sufficiently cured at 150 MPa or more, but excessive pressure accelerates embrittlement of the material. Therefore, a high-efficiency fiber combination and moderate pressure need to be sele…	{ "Process condition range": { "Reinforcement Fiber Type": "Mixed", "Fiber volume fraction": "25-35%", "Curing pressure": "100-150 MPa" } } Reason for recommendation: By optimizing the fiber and pressure, embrittlement can be reduced while maintaining strength.
You are an experimental optimization expert, good at analyzing experimental data, predicting the range of experimental conditions that may meet the user's requirements and giving suggestions based on the user's given requirements for experimental results. 1. The degree of influence of each experimental condition on the results was analyzed in detail. 2. Optimized experimental conditions are used …	The goal is to make the product's conductivity ≥10⁶ S/m, and reduce energy consumption. Experimental conditions and results: { "Conductive coating thickness": [50, 100, 150, 200, 250], "Sintering temperature": [500, 600, 700, 800, 900], "Current density": [10, 20, 30, 40, 50], "Conductivity (S/m)": [10⁵, 5×10⁵, 10⁶, 2×10⁶, 3×10⁶] }	Coating thickness and sintering temperature have a significant impact on electrical conductivity. The coating significantly improves performance above 150 μm, but excessive thickness increases costs. The conductive network formation is optimal when the sintering temperature is above 700℃, but high temperatures increase energy consumption. The current density balances efficiency and energy consump…	{ "Process condition range": { "Conductive coating thickness": "100-150μm", "Sintering temperature": "650-750℃", "Current density": "15-25 A/cm²" } } Reason for recommendation: By optimizing parameters, energy consumption can be reduced while ensuring conductivity.
You are an experimental optimization expert, good at analyzing experimental data, predicting the range of experimental conditions that may meet the user's requirements and giving suggestions based on the user's given requirements for experimental results. 1. The degree of influence of each experimental condition on the results was analyzed in detail. 2. Optimized experimental conditions are used …	It is necessary to achieve thermal stability of the product to ΔT≤±5℃/hour while improving production efficiency. Experimental conditions and results: { "Insulation Material Type": ["Ceramic", "Aerogel", "Compound", "Foam", "Vacuum"], "Insulation thickness": [5, 10, 15, 20, 25], "Forming speed": [2, 4, 6, 8, 10], "Thermal stability (ΔT℃/h)": [10, 8, 6, 5, 4] }	The type and thickness of insulation material have a significant impact on stability. Aerogels and composites work best at 10mm thickness, but excessive thickness increases costs. The molding speed balances efficiency and quality at 4-6 units, and too fast a speed may cause structural defects. Therefore, high-efficiency materials and moderate speeds need to be selected.	{ "Process condition range": { "Insulation Material Type": "Compound", "Insulation thickness": "8-12mm", "Forming speed": "3-5 units" } } Rationale for recommendation: By optimizing materials and speed, efficiency can be improved while ensuring stability.
You are an experimental optimization expert, good at analyzing experimental data, predicting the range of experimental conditions that may meet the user's requirements and giving suggestions based on the user's given requirements for experimental results. 1. The degree of influence of each experimental condition on the results was analyzed in detail. 2. Optimized experimental conditions are used …	The goal is to make the product corrosion-resistant to 1,000 hours without rust, while reducing maintenance frequency. Experimental conditions and results: { "Anti-corrosion coating type": ["epoxy", "polyurethane", "fluorocarbon", "ceramic", "hybrid"], "Coating thickness": [50, 100, 150, 200, 250], "Environmental salt spray concentration (ppm)": [500, 1000, 1500, 2000, 2500], "Corrosion resistanc…	The coating type and thickness have a significant impact on corrosion resistance. Hybrid coatings (such as fluorocarbon + ceramic) work best at a thickness of 150 μm, but excessive thickness increases costs. The corrosion rate is significantly accelerated when the salt spray concentration exceeds 1500 ppm, and the environment needs to be controlled. Therefore, high-efficiency coatings and moderat…	{ "Process condition range": { "Anti-corrosion coating type": "Mixed", "Coating thickness": "100-150μm", "Environmental salt spray concentration": "≤1000 ppm" } } Rationale for recommendation: By optimizing coating parameters and the environment, maintenance can be reduced while ensuring corrosion resistance.
You are an experimental optimization expert, good at analyzing experimental data, predicting the range of experimental conditions that may meet the user's requirements and giving suggestions based on the user's given requirements for experimental results. 1. The degree of influence of each experimental condition on the results was analyzed in detail. 2. Optimized experimental conditions are used …	The compressive strength of the product ≥ 250 MPa is required while reducing the risk of material embrittlement. Experimental conditions and results: { "Crystal size": [1μm, 2μm, 3μm, 4μm, 5μm], "Heat treatment time": [2, 4, 6, 8, 10], "Cooling rate": [1, 2, 3, 4, 5], "Compressive Strength (MPa)": [200, 220, 240, 250, 260] }	Grain size and heat treatment time have a significant impact on strength. When the grain size≤3μm, the fine crystal strengthening effect is obvious, but too small a grain may cause processing difficulties. The intensity of heat treatment is significantly improved when the time is more than 6 hours, but excessive time will increase energy consumption. The cooling rate has a great influence on brit…	{ "Process condition range": { "Grain size": "2-3μm", "Heat treatment time": "5-7 hours", "Cooling rate": "2-3/s" } } Reason for recommendation: By optimizing grain size and heat treatment parameters, the risk of embrittlement can be reduced while ensuring strength.
You are an experimental optimization expert, good at analyzing experimental data, predicting the range of experimental conditions that may meet the user's requirements and giving suggestions based on the user's given requirements for experimental results. 1. The degree of influence of each experimental condition on the results was analyzed in detail. 2. Optimized experimental conditions are used …	The goal is to achieve a surface hardness of ≥850 HV for the product while reducing equipment wear. Experimental conditions and results: { "Laser power": [200, 300, 400, 500, 600], "Scan speed": [10, 20, 30, 40, 50], "Defocus": [-2, -1, 0, +1, +2], "Surface hardness (HV)": [750, 800, 850, 900, 950] }	Laser power and scanning speed have a significant impact on hardness. The hardness is significantly improved when the power is above 400W, but too high a power will accelerate equipment loss. The scanning speed balances efficiency and quality at 20-30 mm/s, and too slow a speed may reduce productivity. Focusing is best when the defocus is 0, but it is necessary to avoid excessive defocus leading …	{ "Process condition range": { "Laser Power": "350-450W", "Scanning speed": "20-30 mm/s", "Defocus": "0" } } Reason for recommendation: By optimizing laser parameters, equipment wear can be reduced while ensuring hardness.
You are an experimental optimization expert, good at analyzing experimental data, predicting the range of experimental conditions that may meet the user's requirements and giving suggestions based on the user's given requirements for experimental results. 1. The degree of influence of each experimental condition on the results was analyzed in detail. 2. Optimized experimental conditions are used …	It is necessary that the high temperature oxidation resistance of the product reaches 800℃/100 hours without failure, while reducing material costs. Experimental conditions and results: { "Antioxidant coating type": ["Al₂O₃", "Cr₂O₃", "SiC", "Compound", "ZrO₂"], "Coating thickness": [50, 100, 150, 200, 250], "Sintering temperature": [1000, 1100, 1200, 1300, 1400], "Oxidation resistance (%)": [60,…	The coating type and thickness have a significant impact on oxidation resistance. Composite coatings (such as Al₂O₃+Cr₂O₃) works best above 150μm, but being too thick will increase costs. The coating bonding force is best when the sintering temperature is above 1200℃, but high temperature will increase energy consumption. Therefore, a combination of coatings with a high cost-effectiveness and a m…	{ "Process condition range": { "Antioxidant coating type": "Compound", "Coating thickness": "100-150μm", "Sintering temperature": "1100-1200℃" } } Rationale for recommendation: By optimizing coating and temperature, costs can be controlled while ensuring performance.
You are an experimental optimization expert, good at analyzing experimental data, predicting the range of experimental conditions that may meet the user's requirements and giving suggestions based on the user's given requirements for experimental results. 1. The degree of influence of each experimental condition on the results was analyzed in detail. 2. Optimized experimental conditions are used …	The goal is to achieve a product fatigue life≥2 million cycles while improving production efficiency. Experimental conditions and results: { "Alloy composition": ["304 stainless steel", "Inconel 718", "titanium alloy", "aluminum alloy", "composite"], "Heat treatment temperature": [800, 900, 1000, 1100, 1200], "Processing speed": [5, 10, 15, 20, 25], Fatigue life (10,000 cycles): [150, 180, 200, 2…	Alloy composition and heat treatment temperature have a significant impact on life. Inconel 718 and composite alloys perform best below 1000℃, but high-temperature treatment increases energy consumption. Processing speed balances efficiency and quality at 10-15 units, too fast speed may cause internal defects. Therefore, high-efficiency alloys and moderate process parameters need to be selected.	{ "Process condition range": { "Alloy composition": "Compound", "Heat treatment temperature": "900-1000℃", "Processing speed": "8-12 units" } } Reason for recommendation: By optimizing alloys and parameters, efficiency can be improved while ensuring life.
You are an experimental optimization expert, good at analyzing experimental data, predicting the range of experimental conditions that may meet the user's requirements and giving suggestions based on the user's given requirements for experimental results. 1. The degree of influence of each experimental condition on the results was analyzed in detail. 2. Optimized experimental conditions are used …	The conductivity of the product needs to reach 10⁶ S/m while reducing material waste. Experimental conditions and results: { "Conductive filler type": ["silver", "copper", "graphite", "carbon nanotube", "hybrid"], "Filler content": [5, 10, 15, 20, 25], "Sintering pressure": [50, 100, 150, 200, 250], "Conductivity (S/m)": [10⁵, 5×10⁵, 10⁶, 2×10⁶, 3×10⁶] }	The filler type and content have a significant impact on conductivity. Carbon nanotubes and mixed fillers work best at 15% content, but excessive levels can increase costs. The conductive network is formed sufficiently at sintering pressures above 150 MPa, but excessive pressures may cause embrittlement of the material. Therefore, a combination of high-efficiency fillers and moderate pressure nee…	{ "Process condition range": { "Conductive Filler Type": "Mixed", "Filler content": "10-15%", "Sintering pressure": "100-150 MPa" } } Reason for recommendation: By optimizing fillers and pressure, material waste can be reduced while ensuring conductivity.
You are an experimental optimization expert, good at analyzing experimental data, predicting the range of experimental conditions that may meet the user's requirements and giving suggestions based on the user's given requirements for experimental results. 1. The degree of influence of each experimental condition on the results was analyzed in detail. 2. Optimized experimental conditions are used …	The goal is to achieve a product with a light transmittance of ≥95% while reducing optical distortion. Experimental conditions and results: { "Substrate purity": [99.9%, 99.95%, 99.99%, 99.995%, 99.999%], "Polishing process": ["Mechanical", "Chemical", "Laser", "Complex", "Ion beam"], "Ambient humidity (%)": [20, 40, 60, 80, 100], "Light transmittance (%)": [90, 92, 94, 95, 96] }	The substrate purity and polishing process have a significant impact on the light transmittance. Substrates with a purity of more than 99.99% work best under ion beam polishing, but excessive purity increases costs. High humidity environments (>60%) will accelerate surface pollution and require environmental control. Therefore, it is necessary to choose a high-efficiency polishing process and mod…	{ "Process condition range": { "Substrate purity": "99.95%-99.99%", "Polishing process": "Ion beam", "Ambient humidity": "≤40%" } } Reason for recommendation: By optimizing substrate and process parameters, distortion can be reduced while ensuring light transmittance.
You are an experimental optimization expert, good at analyzing experimental data, predicting the range of experimental conditions that may meet the user's requirements and giving suggestions based on the user's given requirements for experimental results. 1. The degree of influence of each experimental condition on the results was analyzed in detail. 2. Optimized experimental conditions are used …	It is necessary to have a product with low temperature impact resistance of -60℃ without cracks while reducing material embrittlement. Experimental conditions and results: { "Toughener Type": ["Rubber", "Silane", "Acrylic", "Polyurethane", "Mixed"], "Toughening agent content": [2, 4, 6, 8, 10], "Forming temperature": [150, 200, 250, 300, 350], "Low temperature impact resistance (℃)": [-40, -50, -…	The type and content of toughening agent have a significant impact on low temperature resistance. Mixed toughening agents (such as silane + polyurethane) work best at 6% content, but excessive content may cause strength loss. The molding temperature balances toughness and strength at 200-250℃, and excessive temperature will accelerate embrittlement. Therefore, a combination of high-efficiency tou…	{ "Process condition range": { "Toughener Type": "Mixed", "Toughening agent content": "4-6%", "Molding temperature": "180-220℃" } } Reason for recommendation: By optimizing the toughening agent and temperature, embrittlement can be reduced while ensuring low-temperature performance.
You are an experimental optimization expert, good at analyzing experimental data, predicting the range of experimental conditions that may meet the user's requirements and giving suggestions based on the user's given requirements for experimental results. 1. The degree of influence of each experimental condition on the results was analyzed in detail. 2. Optimized experimental conditions are used …	The goal is to make the electromagnetic shielding effectiveness of the product ≥ 35 dB while reducing energy consumption. Experimental conditions and results: { "Conductive fiber type": ["copper", "silver", "carbon", "nickel", "composite"], "Fiber arrangement density": [10%, 20%, 30%, 40%, 50%], "Suppression pressure": [50, 100, 150, 200, 250], "Shielding Performance (dB)": [25, 30, 35, 40, 45] }	Fiber type and arrangement density have a significant impact on shielding effectiveness. Composite fibers (such as copper + carbon) work best at 30% density, but excessive density increases costs. The shielding effect is stable when the pressing pressure is above 150 MPa, but excessive pressure will increase energy consumption. Therefore, a high-efficiency fiber combination and moderate pressure …	{ "Process condition range": { "Conductive Fiber Type": "Compound", "Fiber arrangement density": "20-30%", "Pressure pressure": "100-150 MPa" } } Reason for recommendation: By optimizing fiber parameters and pressure, energy consumption can be reduced while ensuring shielding effectiveness.
You are an experimental optimization expert, good at analyzing experimental data, predicting the range of experimental conditions that may meet the user's requirements and giving suggestions based on the user's given requirements for experimental results. 1. The degree of influence of each experimental condition on the results was analyzed in detail. 2. Optimized experimental conditions are used …	Need the thermal expansion coefficient of the product ≤3× 10⁻⁶/℃, while improving production efficiency. Experimental conditions and results: { "Ceramic Additive Type": ["Alumina", "Boron Nitride", "Silicon Carbide", "Zirconia", "Mixed"], "Sintering temperature": [1200, 1300, 1400, 1500, 1600], "Keep warm time": [1, 2, 3, 4, 5], "Thermal expansion coefficient (×10⁻⁶/℃)": [4, 3.5, 3.0, 2.5, 2.0] }	The ceramic type and sintering temperature have a significant impact on the thermal expansion coefficient. Mixed additives (such as zirconium oxide + boron nitride) perform best below 1400℃, but high temperatures increase energy consumption. The holding time has little effect on performance, but too long a time can reduce efficiency. Therefore, a combination of high-efficiency additives and moder…	{ "Process condition range": { "Ceramic Additive Type": "Mixed", "Sintering temperature": "1300-1400℃", "Keep warm": "2-3 hours" } } Reason for recommendation: By optimizing additives and temperature, efficiency can be improved while ensuring thermal stability.
You are an experimental optimization expert, good at analyzing experimental data, predicting the range of experimental conditions that may meet the user's requirements and giving suggestions based on the user's given requirements for experimental results. 1. The degree of influence of each experimental condition on the results was analyzed in detail. 2. Optimized experimental conditions are used …	The goal is to achieve the product's biocompatibility to ISO 10993 standards while reducing production costs. Experimental conditions and results: { "Surface Modifier Type": ["Silane", "Polyethylene Glycol", "Polyurethane", "Compound", "Oxide"], "Modifier concentration": [0.5%, 1.0%, 1.5%, 2.0%, 2.5%], "Processing time": [1, 2, 3, 4, 5], "Biocompatibility (%)": [70, 80, 90, 95, 100] }	The type and concentration of modifier have a significant impact on biocompatibility. Composite modifiers (such as silane + polyethylene glycol) work best at a concentration of 1.0%, but excessive concentrations can increase costs. The treatment time balances efficiency and effect at 2-3 hours. Excessive time may cause material degradation. Therefore, it is necessary to select a combination of hi…	{ "Process condition range": { "Surface Modifier Type": "Compound", "Modifier concentration": "0.8-1.2%", "Processing time": "1.5-2.5 hours" } } Rationale for the recommendation: By optimizing modifiers and parameters, costs can be reduced while ensuring biocompatibility.
You are an experimental optimization expert, good at analyzing experimental data, predicting the range of experimental conditions that may meet the user's requirements and giving suggestions based on the user's given requirements for experimental results. 1. The degree of influence of each experimental condition on the results was analyzed in detail. 2. Optimized experimental conditions are used …	It is necessary that the sealing performance of the product reaches IP68 while reducing material waste. Experimental conditions and results: { "Sealing glue type": ["Silicone", "Epoxy", "Polyurethane", "Fluororubber", "Mixed"], "Glue layer thickness": [0.5, 1.0, 1.5, 2.0, 2.5], "Curing time": [1, 2, 3, 4, 5], "Sealing level": ["IP54", "IP65", "IP67", "IP68", "IP69"] }	The type of sealant and the thickness of the adhesive layer have a significant impact on the sealing grade. Fluororubber and hybrid rubber can reach IP68 when it is more than 1.5mm, but excessive thickness will increase costs. The curing time has little effect on the performance, but too short a time may lead to incomplete curing. Therefore, it is necessary to choose a high-efficiency glue type a…	{ "Process condition range": { "Sealing Glue Type": "Mixed", "Glue layer thickness": "1.0-1.5mm", "Curing time": "2-3 hours" } } Reason for recommendation: By optimizing the glue type and thickness, material waste can be reduced while ensuring sealing.
You are an experimental optimization expert, good at analyzing experimental data, predicting the range of experimental conditions that may meet the user's requirements and giving suggestions based on the user's given requirements for experimental results. 1. The degree of influence of each experimental condition on the results was analyzed in detail. 2. Optimized experimental conditions are used …	The goal is to achieve the antistatic properties of the product to the surface resistance ≤1× 10⁵ Ω, while reducing energy consumption. Experimental conditions and results: { "Conductive filler type": ["carbon black", "graphene", "metal powder", "composite", "nanowire"], "Filler content": [0.5, 1.0, 1.5, 2.0, 2.5], "Surface treatment temperature": [80, 100, 120, 140, 160], "Surface resistance (Ω)…	The filler type and content have a significant impact on the electrical resistance. Composite fillers (such as graphene + carbon black) work best at 1.5% content, but excessive content increases costs. The treatment temperature is 100-120℃ to balance conductivity with energy consumption. Excessive temperature may cause material degradation. Therefore, it is necessary to choose a high-efficiency f…	{ "Process condition range": { "Conductive Filler Type": "Compound", "Filler content": "1.0-1.5%", "Surface treatment temperature": "90-110℃" } } Reason for recommendation: By optimizing fillers and temperature, energy consumption can be reduced while ensuring antistatic performance.
You are an experimental optimization expert, good at analyzing experimental data, predicting the range of experimental conditions that may meet the user's requirements and giving suggestions based on the user's given requirements for experimental results. 1. The degree of influence of each experimental condition on the results was analyzed in detail. 2. Optimized experimental conditions are used …	It is necessary to have a product with 95% acid corrosion resistance (1000 hours without corrosion) while reducing the risk of equipment corrosion. Experimental conditions and results: { "Anti-corrosion coating thickness": [50, 100, 150, 200, 250], "Curing temperature": [150, 200, 250, 300, 350], "Acidic medium concentration (%)": [5, 10, 15, 20, 25], "Acid resistance (%)": [80, 85, 90, 95, 100] }	Coating thickness and curing temperature have a significant impact on acid resistance. The coating significantly improves performance above 150 μm, but excessive thickness increases costs. The coating bonding force is best when the curing temperature is below 250℃, and high temperature may cause equipment corrosion. When the concentration of acidic medium exceeds 15%, the corrosion rate accelerat…	{ "Process condition range": { "Anti-corrosion coating thickness": "100-150μm", "Curing temperature": "200-250℃", "Acidic medium concentration": "≤10%" } } Reason for recommendation: By optimizing parameters, the risk of equipment can be reduced while ensuring acid resistance.
You are an experimental optimization expert, good at analyzing experimental data, predicting the range of experimental conditions that may meet the user's requirements and giving suggestions based on the user's given requirements for experimental results. 1. The degree of influence of each experimental condition on the results was analyzed in detail. 2. Optimized experimental conditions are used …	The goal is to make the product weather-resistant to 10 years without aging while improving production efficiency. Experimental conditions and results: { "UV Antioxidant Type": ["UV-328", "UV-531", "Compound", "Nano Titanium Dioxide", "Other"], "agent content": [0.5, 1.0, 1.5, 2.0, 2.5], "Forming speed": [5, 10, 15, 20, 25], Weather resistance (years): [5, 7, 9, 10, 12] }	The type and content of UV-resistant agents have a significant impact on weather resistance. Complexing agents (such as UV-328+nano titanium dioxide) work best at 1.5% content, but excessive content increases costs. The molding speed balances efficiency and quality at 10-15 units, and too fast a speed may cause surface defects. Therefore, a combination of high potency agents and a moderate speed …	{ "Process condition range": { "UV Resistant Type": "Compound", "agent content": "1.0-1.5%", "Forming speed": "8-12 units" } } Reason for recommendation: By optimizing agents and parameters, efficiency can be improved while ensuring weather resistance.
You are an experimental optimization expert, good at analyzing experimental data, predicting the range of experimental conditions that may meet the user's requirements and giving suggestions based on the user's given requirements for experimental results. 1. The degree of influence of each experimental condition on the results was analyzed in detail. 2. Optimized experimental conditions are used …	The tear strength of the product ≥ 55 N/mm is required while reducing equipment wear. Experimental conditions and results: { "Fiber Type": ["Glass", "Carbon", "Kevlar", "Aramid", "Hybrid"], "Fiber direction": ["parallel", "cross", "twill", "random", "stacked"], "Curing pressure": [50, 100, 150, 200, 250], "Tear resistance (N/mm)": [40, 45, 50, 55, 60] }	Fiber type and orientation significantly affect tear strength. Hybrid fibers (such as Kevlar + aramid) work best in the layering direction, but excessive curing pressures (>150 MPa) can accelerate equipment wear. Therefore, a high-efficiency fiber combination and moderate pressure need to be selected.	{ "Process condition range": { "Fiber Type": "Mixed", "Fiber direction": "Layer", "Curing pressure": "100-150 MPa" } } Reason for recommendation: By optimizing fiber parameters and pressure, wear can be reduced while maintaining strength.
You are an experimental optimization expert, good at analyzing experimental data, predicting the range of experimental conditions that may meet the user's requirements and giving suggestions based on the user's given requirements for experimental results. 1. The degree of influence of each experimental condition on the results was analyzed in detail. 2. Optimized experimental conditions are used …	The goal is to achieve a thermal conductivity of the product≥4.0 W/mK and reduce material waste. Experimental conditions and results: { "Carbon nanotube content": [0.1, 0.2, 0.3, 0.4, 0.5], "Dispersant Type": ["A", "B", "C", "D", "E"], "Sintering pressure": [10, 20, 30, 40, 50], "Thermal conductivity (W/mK)": [3.0, 3.5, 4.0, 4.5, 5.0] }	The carbon nanotube content and dispersant type have a significant effect on thermal conductivity. The performance is significantly improved at a content of 0.3% or more, but excessively high contents may cause agglomeration. Dispersant types "D" and "E" disperse best at 30 MPa, but excessive pressure increases energy consumption. Therefore, a highly effective dispersant and a moderate pressure n…	{ "Process condition range": { "Carbon nanotube content": "0.2-0.3%", "Dispersant Type": "DE", "Sintering pressure": "20-30 MPa" } } Rationale for the recommendation: By optimizing the nanotube content and dispersant, material waste can be reduced while ensuring thermal conductivity.
You are an experimental optimization expert, good at analyzing experimental data, predicting the range of experimental conditions that may meet the user's requirements and giving suggestions based on the user's given requirements for experimental results. 1. The degree of influence of each experimental condition on the results was analyzed in detail. 2. Optimized experimental conditions are used …	Need for biodegradation rate of the product ≥90% (6 months), while increasing production efficiency. Experimental conditions and results: { "Starch content": [20, 40, 60, 80, 100], "Degradation Promoter": ["A", "B", "C", "D", "E"], "Forming temperature": [120, 140, 160, 180, 200], "Degradation rate (%)": [70, 80, 90, 95, 100] }	Starch content and degradation promoters have a significant impact on the degradation rate. The starch content is most effective when it is above 60%, but excessive content will reduce the material strength. The accelerators "B" and "C" work best below 160℃, where high temperatures can destroy the material structure. Therefore, it is necessary to balance the starch content and the type of acceler…	{ "Process condition range": { "Starch content": "50-70%", "Degradation Promoter": "BC", "Molding temperature": "140-160℃" } } Reason for recommendation: By optimizing parameters, efficiency can be improved while ensuring degradation rate.
You are an experimental optimization expert, good at analyzing experimental data, predicting the range of experimental conditions that may meet the user's requirements and giving suggestions based on the user's given requirements for experimental results. 1. The degree of influence of each experimental condition on the results was analyzed in detail. 2. Optimized experimental conditions are used …	The product needs to be wear-resistant to 10,000 cycles without wear and reduce material embrittlement. Experimental conditions and results: { "Ceramic particle size": [5μm, 10μm, 15μm, 20μm, 25μm], "Particle distribution density": [10%, 20%, 30%, 40%, 50%], "Sintering pressure": [50, 100, 150, 200, 250], "Wear resistance (secondary)": [8000, 9000, 10000, 11000, 12000] }	Ceramic particle size and distribution density have a significant impact on wear resistance. Particles below 15 μm have the best abrasion resistance at 30% density, but particles that are too small may cause embrittlement of the material. The particles are more tightly bound at sintering pressures above 150 MPa, but excessive pressure accelerates embrittlement. Therefore, it is necessary to selec…	{ "Process condition range": { "Ceramic particle size": "10-15μm", "Particle distribution density": "25-35%", "Sintering pressure": "100-150 MPa" } } Reason for recommendation: By optimizing particle parameters and pressure, the risk of embrittlement can be reduced while ensuring wear resistance.
You are an experimental optimization expert, good at analyzing experimental data, predicting the range of experimental conditions that may meet the user's requirements and giving suggestions based on the user's given requirements for experimental results. 1. The degree of influence of each experimental condition on the results was analyzed in detail. 2. Optimized experimental conditions are used …	The goal is to make the product corrosion-resistant to 1,000 hours without rust (salt spray test) while reducing maintenance costs. Experimental conditions and results: { "Anti-corrosion coating type": ["epoxy", "polyurethane", "fluorocarbon", "ceramic", "hybrid"], "Coating thickness": [100, 200, 300, 400, 500], "Environmental salt spray concentration (ppm)": [500, 1000, 1500, 2000, 2500], "Corro…	The coating type and thickness have a significant impact on corrosion resistance. Hybrid coatings (such as fluorocarbon + ceramic) work best at a thickness of 300 μm, but excessive thickness increases costs. The corrosion rate is significantly accelerated when the salt spray concentration exceeds 1500 ppm, and the environment needs to be controlled. Therefore, high-efficiency coatings and moderat…	{ "Process condition range": { "Anti-corrosion coating type": "Mixed", "Coating thickness": "200-300μm", "Environmental salt spray concentration": "≤1000 ppm" } } Rationale for recommendation: By optimizing coating parameters and the environment, maintenance costs can be reduced while ensuring corrosion resistance.
You are an experimental optimization expert, good at analyzing experimental data, predicting the range of experimental conditions that may meet the user's requirements and giving suggestions based on the user's given requirements for experimental results. 1. The degree of influence of each experimental condition on the results was analyzed in detail. 2. Optimized experimental conditions are used …	The goal is to make the product weather-resistant to 15 years without aging while improving production efficiency. Experimental conditions and results: { "UV Antioxidant Type": ["UV-328", "UV-531", "Compound", "Nano Titanium Dioxide", "Other"], "agent content": [1.5, 2.0, 2.5, 3.0, 3.5], "Forming speed": [8, 12, 16, 20, 24], Weather resistance (years): [10, 12, 14, 15, 17] }	The type and content of UV-resistant agents have a significant impact on weather resistance. Complexing agents (such as UV-328+nano titanium dioxide) work best at 2.5% content, but excessive content increases costs. The molding speed balances efficiency and quality at 12-16 units, and too fast a speed may cause surface defects. Therefore, a combination of high potency agents and a moderate speed …	{ "Process condition range": { "UV Resistant Type": "Compound", "Drug content": "2.0-2.5%", "Forming speed": "10-14 units" } } Reason for recommendation: By optimizing agents and parameters, efficiency can be improved while ensuring weather resistance.
You are an experimental optimization expert, good at analyzing experimental data, predicting the range of experimental conditions that may meet the user's requirements and giving suggestions based on the user's given requirements for experimental results. 1. The degree of influence of each experimental condition on the results was analyzed in detail. 2. Optimized experimental conditions are used …	The antistatic properties of the product need to reach the surface resistance ≤1× 10⁴ Ω, while reducing energy consumption. Experimental conditions and results: { "Conductive filler type": ["carbon black", "graphene", "metal powder", "composite", "nanowire"], "Filler content": [1.5, 2.0, 2.5, 3.0, 3.5], "Surface treatment temperature": [90, 110, 130, 150, 170], "Surface resistance (Ω)": [1×10⁶, 5…	The filler type and content have a significant impact on the electrical resistance. Composite fillers (such as graphene + carbon black) work best at 2.5% content, but excessive content increases costs. The treatment temperature balances conductivity and energy consumption at 110-130℃. Excessive temperature may cause material degradation. Therefore, it is necessary to choose a high-efficiency fill…	{ "Process condition range": { "Conductive Filler Type": "Compound", "Filler content": "2.0-2.5%", "Surface treatment temperature": "100-120℃" } } Reason for recommendation: By optimizing fillers and temperature, energy consumption can be reduced while ensuring antistatic performance.
You are an experimental optimization expert, good at analyzing experimental data, predicting the range of experimental conditions that may meet the user's requirements and giving suggestions based on the user's given requirements for experimental results. 1. The degree of influence of each experimental condition on the results was analyzed in detail. 2. Optimized experimental conditions are used …	The goal is to achieve IP69 sealing performance of the product while reducing material waste. Experimental conditions and results: { "Sealing glue type": ["Silicone", "Epoxy", "Polyurethane", "Fluororubber", "Mixed"], "Glue layer thickness": [1.5, 2.0, 2.5, 3.0, 3.5], "Curing time": [2, 3, 4, 5, 6], "Sealing level": ["IP67", "IP68", "IP69", "IP69K", "IP70"] }	The type of sealant and the thickness of the adhesive layer have a significant impact on the sealing grade. Fluororubber and hybrid rubber can reach IP69 when it is more than 2.5mm, but excessive thickness will increase costs. The curing time has little effect on the performance, but too short a time may lead to incomplete curing. Therefore, it is necessary to choose a high-efficiency glue type a…	{ "Process condition range": { "Sealing Glue Type": "Mixed", "Gum layer thickness": "2.0-2.5mm", "Curing time": "3-4 hours" } } Reason for recommendation: By optimizing the glue type and thickness, material waste can be reduced while ensuring sealing.
You are an experimental optimization expert, good at analyzing experimental data, predicting the range of experimental conditions that may meet the user's requirements and giving suggestions based on the user's given requirements for experimental results. 1. The degree of influence of each experimental condition on the results was analyzed in detail. 2. Optimized experimental conditions are used …	{ Requirements: "Increase the lignin removal rate of tobacco stems to above 43.7%, while maintaining a pulp yield of above 83.5%, and reduce fiber damage and energy consumption." "Conditions and results corresponding to each group of one-factor experiments": { "Glycerol volume fraction (%)": [20, 30, 40, 50, 60, 50, 50, 50, 50, 50, 50, 50, 50, 50, 50, 50, 50, 50, 50, 50, 50, 50, 50, 50, 50, 50, 5…	The requirements are to optimize the process of removing tobacco stem lignin by the glycerol-alkali method, while ensuring a high lignin removal rate (target is 43.7%), maintain a high pulp yield rate (target is more than 83.5%) as much as possible, and reduce fiber damage and energy consumption. The effects of three key parameters, glycerol volume fraction, NaOH mass fraction, and reaction tempe…	{ "Process condition range": { "Glycerol volume fraction (%)": [40, 60], "NaOH mass fraction (%)": [1.0, 2.0], "Reaction temperature (℃)": [90, 110] } }
You are an experimental optimization expert, good at analyzing experimental data, predicting the range of experimental conditions that may meet the user's requirements and giving suggestions based on the user's given requirements for experimental results. 1. The degree of influence of each experimental condition on the results was analyzed in detail. 2. Optimized experimental conditions are used …	{ Requirements: "Optimize the combined hot air-microwave drying process of shiitake mushrooms to keep the drying time as short as possible and achieve better product quality (small color difference △ E, low shrinkage, high polysaccharide retention). The higher the overall score, the better.", "Conditions and results corresponding to each group of one-factor experiments": { "Conversion point dry b…	this study aimed to determine the key parameters that influence the combined hot air-microwave drying process of shiitake mushrooms through a single factor experiment, and on this basis, perform the optimization of the response surface in order to achieve the objectives of minimum drying time, minimum color difference, minimum shrinkage and maximum polysaccharide retention. The experiment focused…	{ "Process condition range": { "Conversion point dry basis water content (g/g)": [2.50, 4.50], "Hot air temperature (℃)": [50.0, 65.0], "Microwave Power Density (W/g)": [16.67, 30.00] } }
You are an experimental optimization expert, good at analyzing experimental data, predicting the range of experimental conditions that may meet the user's requirements and giving suggestions based on the user's given requirements for experimental results. 1. The degree of influence of each experimental condition on the results was analyzed in detail. 2. Optimized experimental conditions are used …	{ "Requirements": "Optimize the regeneration energy consumption of the carbon capture system to minimize it and improve process efficiency. The goal is to achieve the lowest regenerative energy consumption (unit GJ/t) while maintaining system stability and feasibility.", "Conditions and results corresponding to each group of one-factor experiments": { "Liquid lean temperature (℃)": [30, 40, 50, 4…	This study aims to analyze the key parameters affecting the regeneration energy consumption in the CO2 absorption process of blast furnace gas through single-factor experiments. Three independent variables were mainly examined: lean temperature, lean load and regeneration tower pressure. 1. **Lean Temperature**: As the lean temperature increased from 30 ℃to 50℃, the regeneration energy consumptio…	{ "Process condition range": { "Liquid lean temperature (℃)": [30, 50], "Liquid-lean load (mol/mol)": [0.1, 0.3], "Regeneration tower pressure (×10^5 Pa)": [1.2, 1.8] } } The design scope of the response surface experiments was determined based on the trends in key parameter changes observed in the one-way experiments. The specific choices are as follows: - **Liquid-lean temperature** 30~50℃ was …
You are an experimental optimization expert, good at analyzing experimental data, predicting the range of experimental conditions that may meet the user's requirements and giving suggestions based on the user's given requirements for experimental results. 1. The degree of influence of each experimental condition on the results was analyzed in detail. 2. Optimized experimental conditions are used …	{ Requirements: "Increase the lignin removal rate of tobacco stems to above 43.7%, while maintaining a pulp yield of above 83.5%, and reduce fiber damage and energy consumption." "Conditions and results corresponding to each group of one-factor experiments": { "Glycerol volume fraction (%)": [20, 30, 40, 50, 60, 50, 50, 50, 50, 50, 50, 50, 50, 50, 50, 50, 50, 50, 50, 50, 50, 50, 50, 50, 50, 50, 5…	The requirements are to optimize the process of removing tobacco stem lignin by the glycerol-alkali method, while ensuring a high lignin removal rate (target is 43.7%), maintain a high pulp yield rate (target is more than 83.5%) as much as possible, and reduce fiber damage and energy consumption. - **Glycerol Volume Fraction**: As the glycerol concentration increased from 20% to 60%, the lignin r…	{ "Process condition range": { "Glycerol volume fraction (%)": [40, 60], "NaOH mass fraction (%)": [1.0, 2.0], "Reaction temperature (℃)": [90, 110] } } This range was chosen based on the interval with the highest lignin removal rate and smaller pulp yield loss in the one-factor experiment. The glycerol volume fraction of 40%-60% covers the high-efficiency removal area; NaOH 1.0%-2.0% balances th…
You are an experimental optimization expert, good at analyzing experimental data, predicting the range of experimental conditions that may meet the user's requirements and giving suggestions based on the user's given requirements for experimental results. 1. The degree of influence of each experimental condition on the results was analyzed in detail. 2. Optimized experimental conditions are used …	{ Requirements: "Optimize the ultrasonic-enzymatic extraction process of kohlrabi anthocyanins to maximize the extraction rate and enhance antioxidant activity while taking into account process efficiency." "Conditions and results corresponding to each group of one-factor experiments": { "Fuel-liquid ratio (g/mL)": [1:10, 1:20, 1:30, 1:40, 1:50, 1:20, 1:20, 1:20, 1:20], "Water bath/ultrasound tem…	This study investigated the effects of different parameters on anthocyanin extraction yield through single-factor experiments to determine the optimal extraction process. - **Fuel-liquid ratio**: As the fuel-liquid ratio increases from 1:10 to 1:20, the extraction rate increases significantly; but when it continues to increase to 1:50, the extraction rate decreases, indicating that there is an op…	{ "Process condition range": { "Fuel-liquid ratio (g/mL)": ["1:15", "1:25"], "Water bath/ultrasound temperature (℃)": [45, 55], "Enzyme dosage (%)": [1.5, 2.5], "Extraction time (min)": [80, 100] } } The selected range is based on the area with the higher extraction rate in the single-factor experiment. The material-liquid ratio is selected to balance solvent use and extraction efficiency with 1:…
You are an experimental optimization expert, good at analyzing experimental data, predicting the range of experimental conditions that may meet the user's requirements and giving suggestions based on the user's given requirements for experimental results. 1. The degree of influence of each experimental condition on the results was analyzed in detail. 2. Optimized experimental conditions are used …	{ Requirements: "Optimize the process of ultrasound-assisted extraction of jasmine flavonoids using green hypoeutectic solvents to maximize the extraction amount and improve the extraction efficiency and greenness.", "Conditions and results corresponding to each group of one-factor experiments": { "Molar ratio (betaine hydrochloride: sucrose)": ["2:1", "1:1", "1:2", "1:3", "1:4", "1:1", "1:1", "1…	This study investigated the effects of different parameters on the extraction amount of jasmine flavonoids through a one-way experiment to determine the optimal extraction process. - **Molar ratio**: When the molar ratio of betaine hydrochloride to sucrose is 1:1, the extraction amount is the highest (6.38 mg/g). As the sucrose ratio increases, the polarity of the system increases and the viscosi…	{ "Process condition range": { "Liquid-to-material ratio (mL/g)": [120:1, 160:1], "Ultrasound power (W)": [30, 90], "Water content (mol)": [60, 100] } } The selected range is based on the interval with higher extraction amount in single-factor experiment. The liquid-to-material ratio is selected to be 120:1~160:1 to take into account both extraction efficiency and solvent usage; the ultrasonic po…
You are an experimental optimization expert, good at analyzing experimental data, predicting the range of experimental conditions that may meet the user's requirements and giving suggestions based on the user's given requirements for experimental results. 1. The degree of influence of each experimental condition on the results was analyzed in detail. 2. Optimized experimental conditions are used …	{ Requirements: "Optimize the process parameters of lactic acid bacteria-fortified fermented fermented fermented pepper to improve the sensory score (target value ≥ 80 points) and total acid content (target value ≥ 15 g/kg), thereby improving product quality and enhancing market acceptance and competitiveness.", "Single-factor experimental conditions and results": { "Added salt (%)": [2, 3, 4, 5,…	Salt addition amount: The sensory score was highest when the salt addition amount was 3% (82 points), and the total acid content was also high (7.620 g/kg), indicating that an appropriate amount of salt is beneficial to the growth of lactic acid bacteria and flavor formation. Excessive salt concentration will inhibit the activity of lactic acid bacteria, leading to a decrease in acidity and poor …	{ "Process condition range": { "Added salt (%)": [2, 4], "Fermentation temperature (℃)": [25, 35], "Fermentation time (d)": [6, 10], "Lactic acid bacteria addition amount (%)": [3, 5] } } According to the results of single-factor experiments, the salt addition amount of 2–4% covers the optimal sensory and acidity ranges; the fermentation temperature is selected as 25–35 ℃, taking into account bot…
You are an experimental optimization expert, good at analyzing experimental data, predicting the range of experimental conditions that may meet the user's requirements and giving suggestions based on the user's given requirements for experimental results. 1. The degree of influence of each experimental condition on the results was analyzed in detail. 2. Optimized experimental conditions are used …	{ Requirements: "Optimize the activation process for preparing activated carbon from gasification slag separation carbon, and increase the iodine adsorption value (target ≥ 700 mg/g) and methylene blue adsorption value (target ≥ 140 mg/g) to achieve high-value-added utilization of coal gasification slag while meeting the technical indicators of activated carbon for industrial water treatment." "S…	Activation temperature: Increasing the activation temperature can significantly improve the iodine adsorption value, reaching a maximum value of 568 mg/g at 950 ℃. Continuing to increase the temperature to 1000 ℃will cause the pore structure to collapse and the adsorption performance to decline. The methylene blue value showed a downward trend after 900 ℃, indicating that high temperature is not …	{ "Process condition range": { "Activation temperature (℃)": [850, 950], "Activation time (min)": [90, 180], "Water vapor flow rate (mL/(g·h))": [1.0, 2.0] } } According to the single-factor experimental data, the activation temperature was selected in the range of 850–950 ℃, covering the main growth period of iodine value and methylene blue value; the activation time was set at 90–180 min, which…
You are an experimental optimization expert, good at analyzing experimental data, predicting the range of experimental conditions that may meet the user's requirements and giving suggestions based on the user's given requirements for experimental results. 1. The degree of influence of each experimental condition on the results was analyzed in detail. 2. Optimized experimental conditions are used …	{ Requirements: "Optimize the extraction process of daisy-leaved gentianone from eastern Sichuan musk deer to increase the extraction rate (target value ≥ 6.9 mg/g), and combine it with the response surface methodology to determine the optimal extraction conditions to ensure a stable, efficient process suitable for industrial production." "Single-factor experimental conditions and results": { "Et…	Ethanol volume fraction: As the ethanol concentration increases, the extraction first increases and then decreases, reaching a maximum of 6.7 mg/g at 90%. Excessive concentrations may reduce solubility or cosoluble impurities may affect the extraction of target components. Ultrasound time: The extraction rate increases and then decreases over time, reaching a maximum of 6.7 mg/g at 1.5 h, indicat…	{ "Process condition range": { "Ethanol volume fraction (%)": [85, 95], "Ultrasound time (h)": [1.0, 2.0], "Liquid-to-Fuel Ratio (mL/g)": ["10:1", "20:1"] } } According to the single-factor experimental data, the ethanol volume fraction was selected to be 85–95%, among which 90% had the highest extraction rate; the ultrasound time was set between 1.0–2.0 h, in which the extraction rate was signif…
You are an experimental optimization expert, good at analyzing experimental data, predicting the range of experimental conditions that may meet the user's requirements and giving suggestions based on the user's given requirements for experimental results. 1. The degree of influence of each experimental condition on the results was analyzed in detail. 2. Optimized experimental conditions are used …	{ Requirements: "Optimize the anthocyanin extraction process from passionflower peel to increase the anthocyanin extraction rate (maximize the target value as much as possible), and establish a response surface model to predict and optimize the optimal extraction conditions to improve extraction efficiency and resource utilization." "Single-factor experimental conditions and results": { "Leaching…	Leaching time: The anthocyanin extraction rate reached a maximum of 1.2 mg/g at 80 min, but decreased with time, indicating that excessive leaching may lead to component degradation or reduced diffusion rate. Liquid-to-material ratio: The extraction rate increases and then decreases as the liquid-to-material ratio increases, reaching its highest level at 30:1 (1.3 mg/g), indicating that the solve…	{ "Process condition range": { "Leaching time (min)": [60, 100], "Liquid-to-Fuel Ratio (mL/g)": ["20:1", "40:1"], "Ethanol mass fraction (%)": [50, 70] } } According to the results of single-factor experiments, the leaching and extraction time was selected as 60–100 min, covering the main range of increase in extraction rate; the liquid-to-material ratio was set at 20:1–40:1, within which the ext…
You are an experimental optimization expert, good at analyzing experimental data, predicting the range of experimental conditions that may meet the user's requirements and giving suggestions based on the user's given requirements for experimental results. 1. The degree of influence of each experimental condition on the results was analyzed in detail. 2. Optimized experimental conditions are used …	{ Requirements: "Optimize the extraction process of crude polysaccharide from Ganoderma lucidum to improve the extraction yield (maximize the target value as much as possible), and establish a response surface model to predict and optimize the optimal extraction conditions, thereby improving extraction efficiency and resource utilization." "Single-factor experimental conditions and results": { "E…	Extraction temperature: As the temperature increases, the yield gradually increases, reaching a maximum value of 2.3% at 90℃. Continuing to heat up will lead to a decrease in the yield, indicating that high temperature may cause degradation or structural damage of some components. Extraction time: The yield rate increased first and then decreased over time, reaching a peak of 2.3% in 5 hours, ind…	{ "Process condition range": { "Extraction temperature (℃)": [80, 100], "Extraction time (h)": [4, 6], "Liquid-to-Fuel Ratio (mL:g)": ["15:1", "25:1"] } } According to the single-factor experimental data, the extraction temperature is between 80–100 ℃, and the yield is highest at 90℃; the extraction time is set at 4–6 h, and the yield increases significantly in this range and reaches a peak at 5 …
You are an experimental optimization expert, good at analyzing experimental data, predicting the range of experimental conditions that may meet the user's requirements and giving suggestions based on the user's given requirements for experimental results. 1. The degree of influence of each experimental condition on the results was analyzed in detail. 2. Optimized experimental conditions are used …	{ Requirements: "The Box-Behnken response surface method was used to optimize the preparation process of Astragalus compound tablets to improve the overall tablet score (including disintegration time and sensory evaluation), ensure simple operation, stable quality, and comply with pharmacopoeial standards." "Univariate experiment conditions and results for each group": { "Drug soft material dosag…	Drug soft material dosage: As the soft material dosage increases, the overall score first increases and then decreases, reaching a maximum value of 7.6 at 15%. Both too high and too low soft material amounts affect tablet formability and mouthfeel. Purified water dosage: Increasing the purified water ratio helps improve tablet molding and sensory perception, but too much may lead to incomplete dr…	{ "Process condition range": { "Drug soft material dosage (%)": [13, 17], "Mixture of sodium bicarbonate and citric acid (%)": [45, 55], "Drying time (min)": [50, 70] } } According to the results of single-factor experiments, the enzymatic hydrolysis time was selected in the 3–9 h interval, covering the reaction rate increase period and the pre-plateau period; the enzymatic hydrolysis temperature…
You are an experimental optimization expert, good at analyzing experimental data, predicting the range of experimental conditions that may meet the user's requirements and giving suggestions based on the user's given requirements for experimental results. 1. The degree of influence of each experimental condition on the results was analyzed in detail. 2. Optimized experimental conditions are used …	{ Requirements: "Optimize the percolation extraction process of magnolia officinalis in Huoxiang Zhengqi capsules to increase the total extraction volume and paste yield of magnolia officinalis and magnolia officinalis, and evaluate the extraction effect through comprehensive scoring to achieve an efficient, stable, and controllable extraction process." "Univariate experiment conditions and resul…	Ethanol concentration: Increasing ethanol concentration is beneficial to increasing the extraction of magnolia phenolic components, but high ethanol concentration leads to a decrease in cream yield. The overall score is the highest at 90%, indicating that it has a positive impact on improving extraction efficiency. Percolation speed: The reduced percolation speed helps to dissolve the active ingr…	{ "Process condition range": { "Ethanol concentration (%)": [70, 90], "Sleeping speed [ml/(min·kg)]": [2, 8], "Impregnation time (h)": [24, 48] } } According to the results of single-factor experiments, the ethanol concentration was selected to be 70%–90%, and the overall score continued to rise within this range; the percolation speed was set at 2–8 ml/(min·kg), covering the low-speed high extra…
You are an experimental optimization expert, good at analyzing experimental data, predicting the range of experimental conditions that may meet the user's requirements and giving suggestions based on the user's given requirements for experimental results. 1. The degree of influence of each experimental condition on the results was analyzed in detail. 2. Optimized experimental conditions are used …	{ Requirements: Optimize the preparation process of temperature-sensitive mixed micelles of Cercis chinensis to improve the overall score (OD) and obtain a micelle system with small particle size, high encapsulation efficiency, high drug loading and good stability. The impact of each parameter on OD was investigated through single-factor experiments and provided a basis for subsequent response su…	TPGS to PNIPAM quality ratio: As the TPGS ratio decreases, the OD value decreases significantly. When the ratio is 9:1, the OD reaches a maximum of 100%, indicating that TPGS plays a dominant role in the system and is conducive to the formation of a stable, high-encapsulation micelle structure. Total vehicle dosage: OD increases and then decreases with increasing vehicle dosage, reaching a maximu…	{ "Process condition range": { "TPGS to PNIPAM quality ratio": ["5:5", "9:1"], "Total carrier dosage (mg)": [10, 20], "Hydration temperature (℃)": [40, 60], "Hydration volume (mL)": [7.5, 12.5] } } According to the results of single-factor experiments, the mass ratio of TPGS to PNIPAM was selected from the range of 5:5 to 9:1, among which 9:1 was the best effect; the carrier dosage was set at 10–…
You are an experimental optimization expert, good at analyzing experimental data, predicting the range of experimental conditions that may meet the user's requirements and giving suggestions based on the user's given requirements for experimental results. 1. The degree of influence of each experimental condition on the results was analyzed in detail. 2. Optimized experimental conditions are used …	{ Requirements: Optimize the process parameters for removing tobacco stem lignin by the glycerol-alkali method through the response surface method. The goal is to improve the lignin removal rate while maintaining a high pulp yield and reducing fiber damage and energy consumption. To achieve efficient, green and low-damage resource utilization of tobacco stems.", "Univariate experiment conditions …	Glycerol volume fraction: As the glycerol ratio increases, the lignin removal rate continues to increase, reaching 41.5% at 50%, slightly increasing at 60% but slowing down the increase, while the pulp yield rate decreases significantly, indicating that excessive glycerol concentration exacerbates fiber degradation and affects fiber integrity. NaOH mass fraction: The removal rate increased rapidl…	{ "Process condition range": { "Glycerol volume fraction (%)": [40 60], "NaOH mass fraction (%)": [1.0, 2.0], "Reaction temperature (℃)": [90, 110] } } According to the results of one-way experiments, the glycerol volume fraction has a significant impact on the removal rate in the range of 40%–60%, among which 50% is the optimal; the NaOH mass fraction is set at 1.0%–2.0%, and the removal efficie…
You are an experimental optimization expert, good at analyzing experimental data, predicting the range of experimental conditions that may meet the user's requirements and giving suggestions based on the user's given requirements for experimental results. 1. The degree of influence of each experimental condition on the results was analyzed in detail. 2. Optimized experimental conditions are used …	{ "Requirements": "Optimize the brewing process of Northeast Hairy Cherry Rosé Wine and determine the best recipe by maximizing sensory scoring. The effects of four single factors-rose-cherry ratio, main fermentation temperature, main fermentation time, and sugar addition amount-on sensory quality were investigated to provide a basis for subsequent response surface optimization "Univariate experi…	Rose-Cherry Ratio: When the rose-cherry ratio is 10:100, the sensory score is the highest (94 points), the rose fragrance is prominent and the flavor is coordinated; when it is lower or higher than this ratio, problems such as insufficient or too strong fragrance and dull color appear respectively. Main fermentation temperature: The main fermentation temperature is 24.5 ℃when the sensory score is…	{ "Process condition range": { "Rose-Cherry Ratio (g/g)": ["8:100",, "12:100"], "Main fermentation temperature (℃)": [23, , 26], "Main fermentation time (d)": [12, 16], "Added sugar (%)": [8, 12] } } According to the single-factor experimental data, the sensory scores of the rose-cherry ratio were significantly different when they varied between 8:100 and 12:100, with 10:100 being the best; the m…
You are an experimental optimization expert, good at analyzing experimental data, predicting the range of experimental conditions that may meet the user's requirements and giving suggestions based on the user's given requirements for experimental results. 1. The degree of influence of each experimental condition on the results was analyzed in detail. 2. Optimized experimental conditions are used …	{ Requirements: Optimize microwave-assisted mixed cold pressing process parameters to increase oil extraction rate and obtain polyunsaturated fatty acid balanced oil with higher oxidative stability. The effects of microwave treatment time, cold pressing temperature, and oilseed moisture content on oil extraction rate were investigated through single-factor experiments, providing basic data for su…	Microwave treatment time: As the microwave treatment time increases, the oil extraction rate gradually increases, reaching a maximum value of 19.5% at 1.5 minutes, and then shows a downward trend, which may be due to the destruction of cell structure or oil degradation caused by excessive heating. Cold pressing temperature: The oil extraction rate increases with increasing temperature, reaching 1…	{ "Process condition range": { "Microwave treatment time (min)": [1.0, 2.0], "Cold pressing temperature (℃)": [60, 70], "Oilseed moisture content (%)": [5, 7] } } According to the results of single-factor experiments, the microwave treatment time was selected in the range of 1.0–2.0 min, among which 1.5 min had the highest oil extraction rate; the cold pressing temperature was set at 60–70 ℃, and…
You are an experimental optimization expert, good at analyzing experimental data, predicting the range of experimental conditions that may meet the user's requirements and giving suggestions based on the user's given requirements for experimental results. 1. The degree of influence of each experimental condition on the results was analyzed in detail. 2. Optimized experimental conditions are used …	{ Requirements: Optimize the process parameters for ultrasound-assisted extraction of total flavonoids from tung seed cake by response surface methodology to increase the total flavonoid extraction amount. To investigate the effects of three key parameters, ultrasound power, ultrasound time, and liquid-to-material ratio, on the extraction effect, and to provide high-quality extracts for subsequen…	Ultrasound power: As the ultrasound power increases, the extraction volume gradually increases, reaching a maximum of 47.8 mg/g at 400 W; continuing to increase to 450 W will cause a slight decrease, which may be due to the destruction or oxidation of some flavonoid structures caused by excessive cavitation. Ultrasound time: The extraction amount increases with time, reaching a maximum value of 4…	{ "Process condition range": { "Ultrasound power (W)": [350,450], "Ultrasound time (min)": [60,, 80], "Liquid-to-Fuel Ratio (mL/g)": ["40:1", "60:1"] } } According to the results of single-factor experiments, ultrasonic power in the range of 350–450 W has a significant impact on the extraction amount, among which 400 W is the optimal; ultrasonic time is set to 60–80 min, and the extraction effici…
You are an experimental optimization expert, good at analyzing experimental data, predicting the range of experimental conditions that may meet the user's requirements and giving suggestions based on the user's given requirements for experimental results. 1. The degree of influence of each experimental condition on the results was analyzed in detail. 2. Optimized experimental conditions are used …	{ "Requirements": "Optimize the extraction process of Guangxi bay leaf essential oil through response surface methodology to improve the essential oil yield. To investigate the effects of three key parameters-liquid-to-material ratio, distillation temperature, and NaCl addition amount-on oil yield, and to provide high-quality essential oil samples for subsequent component identification and antio…	Liquid-to-material ratio: The essential oil yield increases and then decreases with increasing liquid-to-material ratio, reaching a maximum value of 1.40% at 12 mL:g. Too little water makes it difficult to evaporate volatile oil, while too much dilutes the oil and affects collection efficiency. Distillation temperature: As the temperature rises, the yield gradually increases, reaching a peak of 1…	{ "Process condition range": { "Liquid-to-material ratio (mL:g)": [8, 16], "Distillation temperature (℃)": [180, 270], "NaCl addition amount (g)": [2, 6] } }
You are an experimental optimization expert, good at analyzing experimental data, predicting the range of experimental conditions that may meet the user's requirements and giving suggestions based on the user's given requirements for experimental results. 1. The degree of influence of each experimental condition on the results was analyzed in detail. 2. Optimized experimental conditions are used …	{ Requirements: "Optimize the ultrasonic-assisted extraction process of sea buckthorn pomace polyphenols by response surface methodology to increase the polyphenol extraction yield. To investigate the effects of material-liquid ratio, ultrasound time, ultrasound temperature, and ethanol concentration on the extraction amount, and to provide high-quality polyphenol extracts for subsequent antioxid…	Fodder-liquid ratio: The amount of polyphenol extracted increased with increasing material-liquid ratio, reaching a maximum of 13.0 mg/g at 1:30 g/mL, and then decreased, indicating that a moderate amount of solvent could be effectively extracted without diluting the target components. Ultrasound time: The extraction volume continued to rise over time to a peak of 12.9 mg/g at 50 min, followed by…	{ "Process condition range": { "Fuel-liquid ratio (g/mL)": ["1:25", "1:30", "1:35"], "Ultrasound time (min)": [30, 40, 50], "Ultrasound temperature (℃)": [50, 60, 70], "Ethanol concentration (%)": [50, 60, 70] } } According to the single-factor experimental data, the material-liquid ratio was selected to be between 1:25–1:35, among which 1:30 had the best extraction effect; the ultrasound time wa…
You are an experimental optimization expert, good at analyzing experimental data, predicting the range of experimental conditions that may meet the user's requirements and giving suggestions based on the user's given requirements for experimental results. 1. The degree of influence of each experimental condition on the results was analyzed in detail. 2. Optimized experimental conditions are used …	{ Requirements: "Optimize the process conditions of the Suzuki-Miyaura coupling reaction to obtain the highest biphenyl yield while reducing catalyst usage, time, and temperature, improving efficiency and greenness.", "Single-factor experimental conditions and results": { "Time(h)": [8, 6, 8, 8, 4, 6, 8, 6, 6, 4, 6, 8, 6, 6, 4, 6, 6, 4, 6, 6, 4, 4, 6, 6, 4, 4, 6, 6, 4, 4, 6, 6, 4, 4, 6, 8, 4, 4, …	Time: The yield increases with increasing reaction time. For example, in the experiment of Group 3, the yield reached 90% at a time of 8 hours, but may stabilize or decrease slightly after a longer time, indicating that there is an optimal time range. Temperature: Temperature has a more significant effect on yield. At higher temperatures (such as 80℃), the yield increases significantly (reaching …	{ "Process condition range": { "time(h)": [4, 8], "Temperature(℃)": [40, 80], "Catalyst concentration (mol%)": [0.01, 0.03] } } According to the results of one-way experiments, time, temperature and catalyst concentration have significant effects on the yield. The time range was set to 4~8 hours because large yield variations were observed in this interval; the temperature was set to 40~80℃ to ex…
You are an experimental optimization expert, good at analyzing experimental data, predicting the range of experimental conditions that may meet the user's requirements and giving suggestions based on the user's given requirements for experimental results. 1. The degree of influence of each experimental condition on the results was analyzed in detail. 2. Optimized experimental conditions are used …	{ "Purpose": "To compensate for the shortcomings of traditional kettle reactors in the production of m-dinitrobenzene (m-DNB), such as small production capacity, poor stability, and low efficiency, and to achieve efficient and safe synthesis of m-DNB through microchannel reactors.", "Original batch experimental conditions": { "Reaction temperature": "80~120℃", "Reaction time": "30 minutes", "Mola…	the microchannel reactor has greater heat and mass transfer capacity compared to conventional kettle reactors, achieving high yields (93.60%) at lower temperatures (40℃) and short residence times (30 s). The temperature range of 10~50℃ was selected to study the effect of temperature on side reactions; the residence time of 0.67-2.33 min was used to optimize the residence time and mixing effect; a…	{ "Experimental condition range": { "Reaction temperature": "10~50℃", "Dwell time": "0.67~2.33min", "HNO3 to H2SO4 molar ratio": "1:1~1:5", "NB to HNO3 molar ratio": "1:1.0~1:2.3", "Optimal molar ratio (HNO3:H2SO4)": "1:4", "Optimal molar ratio (NB:HNO3)": "1:2" }, }Microchannel reactors have stronger heat and mass transfer capabilities than traditional kettle reactors and can achieve high yields…
You are an experimental optimization expert, good at analyzing experimental data, predicting the range of experimental conditions that may meet the user's requirements and giving suggestions based on the user's given requirements for experimental results. 1. The degree of influence of each experimental condition on the results was analyzed in detail. 2. Optimized experimental conditions are used …	{ "Purpose": "Based on batch conditions and results, the synthesis process of 3-amino-1-adamantanol was optimized using microchannel continuous flow reaction to improve the raw material conversion rate and product selectivity, shorten the reaction time and improve production safety. Give the reaction conditions of the microchannel continuous flow device", "Original batch experimental conditions":…	In the traditional batch process, the nitrification time is as long as 10 hours, the reaction heat release is difficult to control, and there are great safety hazards. Microchannel reactors have excellent heat and mass transfer capabilities and can achieve efficient reactions in a shorter time. Therefore, the experimental design selected ranges such as reaction time 1.7~6 min, temperature 20~80 ℃…	{ "Process condition range": { "Reaction temperature": "20~80℃", "Molar ratio of nitric acid to 1-adamantane amine": "1:1.1~1:3.65", "Reaction time": "1.7~6 minutes", } }The nitrification time in the traditional batch process is as long as 10 hours, the reaction heat release is difficult to control, and there are great safety hazards. Microchannel reactors have excellent heat and mass transfer ca…
You are an experimental optimization expert, good at analyzing experimental data, predicting the range of experimental conditions that may meet the user's requirements and giving suggestions based on the user's given requirements for experimental results. 1. The degree of influence of each experimental condition on the results was analyzed in detail. 2. Optimized experimental conditions are used …	{ "Purpose": "To study the application of microchannel reactors in the synthesis of n-bromobutane, improve reaction efficiency and yield, and achieve green, safe, and efficient continuous production.", "Original batch experimental conditions": { "Reaction temperature": "115℃", "Reaction time": "45 minutes", "Material ratio": "n(HBr):n(n-butanol)=1.2", "Catalyst": "No concentrated sulfuric acid" }…	Compared with batch reaction (conversion rate 60.78%, yield 13.78%), microchannel reactor has stronger heat and mass transfer ability and can quickly complete the reaction in a shorter time. The temperature range of 120~200℃ and the time range of 50-250s were selected to explore the reaction rate and equilibrium control; the HBr concentration range of 40~48wt% was based on the raw material availa…	{ "Process condition range": { "Reaction temperature": "120~200℃", "HBr concentration": "40wt%~48wt%", "Material ratio (HBr:n-butanol)": "1~2", "Dwell time": "50-250s" } }Compared with batch reaction (conversion rate 60.78%, yield 13.78%), microchannel reactor has stronger heat and mass transfer ability and can quickly complete the reaction in a shorter time. The temperature range of 120~200℃ and…
You are an experimental optimization expert, good at analyzing experimental data, predicting the range of experimental conditions that may meet the user's requirements and giving suggestions based on the user's given requirements for experimental results. 1. The degree of influence of each experimental condition on the results was analyzed in detail. 2. Optimized experimental conditions are used …	{ "Purpose": "To study the application of microchannel reactors in Diels-Alder reactions, improve reaction efficiency and product selectivity, and achieve efficient and controllable continuous production.", "Original batch experimental conditions": { "Reaction temperature": "65°C", "Reaction time": "30 minutes", "Raw Material": "C5 (isoprene/1,3-pentadiene mixture) and maleic anhydride (MA)", "Mo…	Compared with the batch reaction which takes 30 minutes, the microchannel reactor reduces the reaction time to less than 8 minutes and achieves a conversion rate of >99%. The temperature of 65~75°C was selected to take into account both reaction rate and side reaction control; the molar ratio of 1.0~1.09:1.0 was optimized based on the stoichiometric ratio; the residence time was controlled within…	{ "Process condition range": { "Reaction temperature": "65~75°C", "Dwell time": "0.54~8.06 minutes", "Raw material molar ratio (C5:MA)": "1.0~1.09:1.0", Microchannel diameter: 0.5~2.0 mm } }Compared to the batch reaction which takes 30 minutes, the microchannel reactor shortens the reaction time to less than 8 minutes and achieves a conversion rate of >99%. The temperature of 65~75°C was selected…
You are an experimental optimization expert, good at analyzing experimental data, predicting the range of experimental conditions that may meet the user's requirements and giving suggestions based on the user's given requirements for experimental results. 1. The degree of influence of each experimental condition on the results was analyzed in detail. 2. Optimized experimental conditions are used …	{ "Purpose": "Fast and continuous synthesis of LTA-type aluminum phosphate molecular sieves (AlPO4-LTA), improving reaction efficiency and reducing energy consumption.", "Intermittent experimental conditions": { "Initial Gel Preparation": { "Molar ratio of raw materials": "Al: P: F: IL = 1:1.2:1:7.4", "Temperature": "90 ℃", "Stirring time": "30 minutes" }, "Reaction System": { "Template Agent": "…	During the conversion from intermittent to continuous flow, the temperature range selected is (105–135 <TAG1> C) Based on the optimal temperature required for crystallization in batch experiments.TMAOH/AlThan (0.6–1.4) inherited the experience of template agents to promote crystallization while avoiding side reactions caused by excessive alkalinity. Microchannel length (3.5–6.5 m) and flow rate (…	{ "Process condition range": { "Reaction temperature range": "105 - 135 ℃", "Microchannel Length Range": "3.5 - 6.5 meters", "Total flow range": "3 ml/min", "Dwell time range": "2.34 - 4.35 minutes", "TMAOH/Al molar ratio range": "0.6 - 1.4", "HF/Al molar ratio": "1 (fixed)" } }During the conversion from batch to continuous flow, the temperature range (105–135 °C) is selected based on the optimal…
You are an experimental optimization expert, good at analyzing experimental data, predicting the range of experimental conditions that may meet the user's requirements and giving suggestions based on the user's given requirements for experimental results. 1. The degree of influence of each experimental condition on the results was analyzed in detail. 2. Optimized experimental conditions are used …	{ Objective: "To investigate the effect of direct contact ultrasound-assisted liquid-liquid extraction technology in microchannels on improving the mixing and reaction performance of two-phase systems and to evaluate its enhancement effect." "Intermittent experimental conditions": { "Reaction System": { "Organic phase composition": "0.05 M p-nitrophenyl acetate dissolved in toluene", "Aqueous pha…	The residence time required to obtain 75% yield under intermittent conditions is 20 times that of ultrasonic continuous flow. The flow rate range of 0.1–1.0 ml/min was chosen to ensure a stable slug flow and to cover thorough mixing at low speeds. The frequency of 20–60 kHz is chosen because it achieves effective bubble vibration and emulsification, and the amplitude is controlled below 840 mV to…	{ "Process condition range": { "Operation conditions": { "Flow range": "0.1–1.0 ml/min (per phase)", "Comparison Example": "1:1", "Frequency Range": "20–60 kHz", "Amplitude range": "0–960 mV", "Ultrasound power range": "0–29 W (net input power)" } } }The residence time required to obtain 75% yield under intermittent conditions is 20 times that of ultrasonic continuous flow. The flow rate range of…
You are an experimental optimization expert, good at analyzing experimental data, predicting the range of experimental conditions that may meet the user's requirements and giving suggestions based on the user's given requirements for experimental results. 1. The degree of influence of each experimental condition on the results was analyzed in detail. 2. Optimized experimental conditions are used …	{ Objective: "To study the performance of titanium-silicon molecular sieve TS-1 in catalyzing the epoxidation of 1-pentene with hydrogen peroxide, obtain reaction kinetic data and use them for microchannel reactor modeling." "Intermittent experimental conditions": { "Catalyst": { "Type": "TS-1 Zeolite", "Titanium content": "2.5 at%", "Crystal size": "2 mm", "Quantity": "2 g/L" }, "Reaction System…	The experimental conditions for microchannel continuous flow are set based on the kinetic data obtained from batch experiments. The feed concentration was reduced (1-pentene 0.9 M, H2O2 0.18 M) to accommodate the small-scale mass transfer requirements of the microreactor. The residence time range (40–350 s) covers the critical time period required for the reaction to complete. The titanium conten…	{ "Process condition range": { "Operation conditions": { "Feed concentration": { "1-Pentene": "0.9 M", "H2O2": "0.18 M" }, "Temperature": "298 K", "Dwell Time": "40-350 seconds", "Titanium content": "0.6 - 3.5 at%", "Grain size": "2 - 4.5 μm" } } }The experimental conditions for microchannel continuous flow are set based on the kinetic data obtained from batch experiments. The feed concentration …
You are an experimental optimization expert, good at analyzing experimental data, predicting the range of experimental conditions that may meet the user's requirements and giving suggestions based on the user's given requirements for experimental results. 1. The degree of influence of each experimental condition on the results was analyzed in detail. 2. Optimized experimental conditions are used …	{ Objective: To investigate solvent extraction and stripping of copper in a YY microchannel reactor and to evaluate its improvements in mass transfer efficiency and separation selectivity compared to conventional batch operations "Intermittent experimental conditions": { "Organic phase": { "Extractant": "DZ988N", "Diluent": "Mextral DT100", "Concentration range": "No specific value is specified" …	The microchannel experimental conditions were based on parameter settings optimized from batch experiments. The flow rate range (0.01–0.10 mL/min) ensures the formation of a stable laminar flow and good interfacial contact; the comparison example 1:1 continues the optimal ratio of the self-batch experiment; and the pH range (1.5–3.5) covers the copper efficient extraction interval. Microchannel g…	{ "Process condition range": { "Operation conditions": { "Feed flow rate range": "0.01 - 0.10 mL/min (per phase)", "Dwell time range": "0.392 - 3.915 seconds", "Comparison Example Range": "1:1", "pH Range": "1.5 - 3.5", "Extractant concentration range": "Not defined, but remains consistent with batch experiments" } } }The microchannel experimental conditions are based on parameter settings optimi…
You are an experimental optimization expert, good at analyzing experimental data, predicting the range of experimental conditions that may meet the user's requirements and giving suggestions based on the user's given requirements for experimental results. 1. The degree of influence of each experimental condition on the results was analyzed in detail. 2. Optimized experimental conditions are used …	{ Objective: "To investigate the feasibility and efficiency of using lipase to catalyze the green epoxidation of free fatty acids in soap feet in a microchannel reactor and to evaluate its advantages over conventional stirred tank reactors." "Intermittent experimental conditions": { "Raw Materials": { "Source": "Soap Feet", "Main ingredients": "Contains high concentrations of unsaturated fatty ac…	Intermittent experiments showed that in 36 <TAG1> C、H₂O₂Only about 24% epoxidation yield was achieved with a /C=C molar ratio of 1:1 and a reaction time of 30 minutes. Therefore, the microchannel experiment extended the temperature range to 25–59 <TAG1> C,H₂O₂The /C=C molar ratio was increased to 1.24:1–3:1 to enhance the reaction driving force, and the flow rate was adjusted (9.5–110.5mL/h) Cont…	{ "Process condition range": { "Operation Parameters": { "Temperature Range": "25 - 59 °C", "H2O2/C=C molar ratio range": "1.24:1 to 3:1", Feed flow rate range: 9.5 - 110.5 mL/h } } }Batch experiments showed that only about 24% epoxidation yield was achieved in a 36 °C, H₂O₂/C=C molar ratio of 1:1 and a reaction time of 30 minutes. Therefore, microchannel experiments extended the temperature rang…
You are an experimental optimization expert, good at analyzing experimental data, predicting the range of experimental conditions that may meet the user's requirements and giving suggestions based on the user's given requirements for experimental results. 1. The degree of influence of each experimental condition on the results was analyzed in detail. 2. Optimized experimental conditions are used …	{ Objective: To investigate the acylation of 2-methylnaphthalene (2-MN) in a microchannel reactor, to improve the yield and selectivity of the product 2,6-dimethylnaphthalene (2,6-MPN), and to compare the effects of continuous flow with those of a conventional batch reactor "Intermittent experimental conditions": { "Raw material ratio": { "2-MN:PC:AlCl3": "1:1.4:1.7" }, "Solvent": { "Type": "Nitr…	The microchannel experiments were based on the optimal ratio (2-MN:PC:AlCl3=1:1.4:1.7) and reaction temperature (30°C) after batch experiment optimization, and the ratio was adjusted to 1:1.3:1.5 to further improve the efficiency. The reaction temperature of 20–40°C was selected because the selectivity and yield of the target product in this range were high; the mixing temperature was maintained …	{ "Process condition range": { "Operation Parameters": { "Raw material ratio": { "2-MN:PC:AlCl3": "1:1.3:1.5" }, "Solvent": { "Type": "Nitrobenzene" }, "Mixing temperature range": "-1 to 5 °C", "Reaction temperature range": "20 to 40 °C", "Dwell time range": "About 60 minutes" }, "Catalyst Type": { "Main catalyst": "AlCl3", "Alternative Catalyst Test": "FeCl3, ZnCl2" } } }Microchannel experiments…
You are an experimental optimization expert, good at analyzing experimental data, predicting the range of experimental conditions that may meet the user's requirements and giving suggestions based on the user's given requirements for experimental results. 1. The degree of influence of each experimental condition on the results was analyzed in detail. 2. Optimized experimental conditions are used …	{ "Purpose of Process Experiment": "Continuous and efficient synthesis of losenatide (LOX) via fatty acid chain modification (FACylation) to improve production efficiency.", "Original batch experimental operating parameters": { "Reaction solvent": "PBS-methanol (volume ratio 1:9)", "C14-MAL to LOX molar ratio": "5:1", "PBS pH": 6.0, "Reaction temperature": "20 ℃", "Reaction time": "4 hours" }, "C…	When switching from batch to continuous flow experimental design, the same reaction system as the batch reaction (such as PBS buffer system, C14-MAL/LOX molar ratio 5:1) was selected, and the pH of about 6.0 and the reaction temperature of 20 ℃5:1 were maintained to ensure that the reaction mechanism was consistent. On this basis, the pH (6.0–7.0) and temperature (20–40 ℃) ranges were further ext…	{ "Process condition range": { "Reaction solvent": "PBS-methanol (volume ratio 1:4)", "pH Range": "6.0 - 7.0", "Temperature Range": "20 - 40 ℃", "Flow rate": "3 mL/h (corresponding to a reaction time of 15 minutes)", } }When switching from batch to continuous flow experimental design, the same reaction system as the batch reaction (such as PBS buffer system, C14-MAL/LOX molar ratio 5:1) was selec…
You are an experimental optimization expert, good at analyzing experimental data, predicting the range of experimental conditions that may meet the user's requirements and giving suggestions based on the user's given requirements for experimental results. 1. The degree of influence of each experimental condition on the results was analyzed in detail. 2. Optimized experimental conditions are used …	Requirements: The immersion paste yield is not less than 9%, and the higher the process efficiency and greenness, the better. Experimental conditions and results: { "Serial number": [1, 2, 3, 4, 5, 6, 7, 8, 9, 5, 6, 7, 7, 4, 5, 5, 6, 7, 7, 8, 4, 5, 5, 6, 6, 7, 7, 4, 4, 5, 6, 6, 7, 7, 7, 4, 4, 5, 6, 6, 7, 7, 7, 4, 4, 5, 6, 6, 7, 7, 7, 4, 4, 5, 6, 6, 7, 7, 7, 4, 4, 5, 6, 6, 7, 7, 7, 4, 4, 5, 6, 6, …	First, I should carefully examine the effect of each process parameter on the extractability and then find the range of values for each parameter when the extractability requirements are met. Next, I need to consider how to optimize efficiency and greenness within these ranges. Efficiency may involve shorter reaction times or lower energy consumption, while greenness may involve the use of fewer …	{ "Process condition range": { "Number of extractions": [1, 3], "Extraction time (hours)": [0.2, 0.8], "Solid-liquid ratio (solid:liquid)": [,0.1,0.13] } } Reason for recommendation: The observation data showed that when the extraction time was 2, the number of extractions was 0.5, and the solid-liquid ratio was 0.1, the immersion paste yield was 9%, which just met the immersion paste yield requi…
You are an experimental optimization expert, good at analyzing experimental data, predicting the range of experimental conditions that may meet the user's requirements and giving suggestions based on the user's given requirements for experimental results. 1. The degree of influence of each experimental condition on the results was analyzed in detail. 2. Optimized experimental conditions are used …	Requirements: The immersion paste yield is not less than 11%, and the higher the process efficiency and greenness, the better. Experimental conditions and results: { "Serial number": [1, 2, 3, 4, 5, 6, 7, 8, 9, 5, 6, 7, 7, 4, 5, 5, 6, 7, 7, 8, 4, 5, 5, 6, 6, 7, 7, 4, 4, 5, 6, 6, 7, 7, 7, 4, 4, 5, 6, 6, 7, 7, 7, 4, 4, 5, 6, 6, 7, 7, 7, 4, 4, 5, 6, 6, 7, 7, 7, 4, 4, 5, 6, 6, 7, 7, 7, 4, 4, 5, 6, 6,…	First, I should carefully examine the effect of each process parameter on the extractability and then find the range of values for each parameter when the extractability requirements are met. Next, I need to consider how to optimize efficiency and greenness within these ranges. Efficiency may involve shorter reaction times or lower energy consumption, while greenness may involve the use of fewer …	{ "Process condition range": { "Number of extractions": [1, 3], "Extraction time (hours)": [0.2, 0.8], "Solid-liquid ratio (solid:liquid)": [,0.083,0.125] } } Reason for recommendation: The experimental conditions close to the requirements are that when the extraction time is 2, the number of extractions is 0.5, and the solid-liquid ratio is 0.13, the extract ratio is 8.5%, which already meets th…
You are an experimental optimization expert, good at analyzing experimental data, predicting the range of experimental conditions that may meet the user's requirements and giving suggestions based on the user's given requirements for experimental results. 1. The degree of influence of each experimental condition on the results was analyzed in detail. 2. Optimized experimental conditions are used …	Requirements: The saponification rate needs to be greater than or equal to 80%, and the higher the process efficiency and greenness, the better. { "Serial number": [1, 2, 3, 4, 5, 6, 7, 8, 9, 10, 11, 12, 13, 14, 15, 16, 17, 18, 19, 20, 21, 22, 23, 24, 25, 26, 27, 28, 29, 30, 31, 32, 33], "Reaction temperature": [35, 40, 50, 60, 70, 60, 60, 60, 60, 60, 60, 60, 60, 60, 60, 60, 60, 60, 60, 60, 60, 6…	First, I should carefully examine the effect of each process parameter on the saponification rate and then find the range of values for each parameter when the saponification rate requirement is met. Next, I need to consider how to optimize efficiency and greenness within these ranges. Efficiency may involve shorter reaction times or lower energy consumption, while greenness may involve the use o…	{ "Process condition range": { "Reaction temperature": "50-70℃", "Ultrasound power": 280-360", "Reaction time": "60-80 minutes", "CTAB addition amount": "0.45-0.55", "KOH addition amount": "1-1.75" } } Reason for recommendation: The experimental conditions that meet the requirements are Group 25 and Group 31. This point time is the maximum point of the optimization range to improve efficiency, an…
You are an experimental optimization expert, good at analyzing experimental data, predicting the range of experimental conditions that may meet the user's requirements and giving suggestions based on the user's given requirements for experimental results. 1. The degree of influence of each experimental condition on the results was analyzed in detail. 2. Optimized experimental conditions are used …	Requirements: The saponification rate needs to be greater than or equal to 90%, and the higher the process efficiency and greenness, the better. { "Serial number": [1, 2, 3, 4, 5, 6, 7, 8, 9, 10, 11, 12, 13, 14, 15, 16, 17, 18, 19, 20, 21, 22, 23, 24, 25, 26, 27, 28, 29, 30, 31, 32, 33], "Reaction temperature": [35, 40, 50, 60, 70, 60, 60, 60, 60, 60, 60, 60, 60, 60, 60, 60, 60, 60, 60, 60, 60, 6…	First, I should carefully examine the effect of each process parameter on the saponification rate and then find the range of values for each parameter when the saponification rate requirement is met. Next, I need to consider how to optimize efficiency and greenness within these ranges. Efficiency may involve shorter reaction times or lower energy consumption, while greenness may involve the use o…	{ "Process condition range": { "Reaction temperature": "60-80℃", "Ultrasound power": 320-360", "Reaction time": "80-100 minutes", "CTAB addition amount": "0.5-0.6", "KOH addition amount": "2.0-2.25" } } Reason for recommendation: Regarding the saponification rate, the observation data showed that the required conditions were not met. All saponification rates were less than 90%. The largest group …
You are an experimental optimization expert, good at analyzing experimental data, predicting the range of experimental conditions that may meet the user's requirements and giving suggestions based on the user's given requirements for experimental results. 1. The degree of influence of each experimental condition on the results was analyzed in detail. 2. Optimized experimental conditions are used …	Requirements: The saponification rate needs to be greater than or equal to 75%, and the higher the process efficiency and greenness, the better. { "Serial number": [1, 2, 3, 4, 5, 6, 7, 8, 9, 10, 11, 12, 13, 14, 15, 16, 17, 18, 19, 20, 21, 22, 23, 24, 25, 26, 27, 28, 29, 30, 31, 32, 33], "Reaction temperature": [35, 40, 50, 60, 70, 60, 60, 60, 60, 60, 60, 60, 60, 60, 60, 60, 60, 60, 60, 60, 60, 6…	First, I should carefully examine the effect of each process parameter on the saponification rate and then find the range of values for each parameter when the saponification rate requirement is met. Next, I need to consider how to optimize efficiency and greenness within these ranges. Efficiency may involve shorter reaction times or lower energy consumption, while greenness may involve the use o…	{ "Process condition range": { "Reaction temperature": "50-70℃", "Ultrasound power": 280-360", "Reaction time": "60-80 minutes", "CTAB addition amount": "0.45-0.55", "KOH addition amount": "0.75-1.25" } } Reason for recommendation: The observation data showed that in group 15, when the reaction temperature was 60, the ultrasonic power was 320, the reaction time was 70, the CTAB addition amount wa…
You are an experimental optimization expert, good at analyzing experimental data, predicting the range of experimental conditions that may meet the user's requirements and giving suggestions based on the user's given requirements for experimental results. 1. The degree of influence of each experimental condition on the results was analyzed in detail. 2. Optimized experimental conditions are used …	Requirements: The color price needs to be greater than 900, and the higher the process efficiency and greenness, the better. { "Serial number": [1, 2, 3, 4, 5, 6, 7, 8, 9, 5, 6, 7, 7, 4, 5, 5, 6, 6, 7, 7, 8, 4, 5, 5, 6, 6, 7, 7, 7, 4, 5, 5, 6, 6, 7, 7, 7, 4, 5, 5, 6, 6, 6, 6, 6, 6, 6, 6, 6, 6, 6, 6, 6, 6, 6, 6, 6, 6, 6, 6, 6, 6, 6, 6, 6, 6, 6, 6, 6, 6, 6, 6, 6, 6, 6, 6, 6, 6, 6, 6, 6, 6, 6, "Time…	First, I should carefully examine the impact of each process parameter on color price and then find the range of values for each parameter when the color price requirement is met. Next, I need to consider how to optimize efficiency and greenness within these ranges. Efficiency may involve shorter reaction times, while increasing greenness may involve lowering temperature and increasing solution c…	{ "Optimization Suggestions": { "time(h)": { "Recommended Scope": [3, 3.8], }, "Temperature(℃)": { "Recommended Scope": [60, 68], }, "Solution concentration (g/ml)": { "Recommended range": [0.125, 0.145], } } } Reason for recommendation: It is necessary to find experimental groups that are close to the target. The highest color valence in the available data is 700, which occurs at a time of 3 hou…
You are an experimental optimization expert, good at analyzing experimental data, predicting the range of experimental conditions that may meet the user's requirements and giving suggestions based on the user's given requirements for experimental results. 1. The degree of influence of each experimental condition on the results was analyzed in detail. 2. Optimized experimental conditions are used …	Requirements: The color price needs to be greater than 500, and the higher the process efficiency and greenness, the better. { "Serial number": [1, 2, 3, 4, 5, 6, 7, 8, 9, 5, 6, 7, 7, 4, 5, 5, 6, 6, 7, 7, 8, 4, 5, 5, 6, 6, 7, 7, 7, 4, 5, 5, 6, 6, 7, 7, 7, 4, 5, 5, 6, 6, 6, 6, 6, 6, 6, 6, 6, 6, 6, 6, 6, 6, 6, 6, 6, 6, 6, 6, 6, 6, 6, 6, 6, 6, 6, 6, 6, 6, 6, 6, 6, 6, 6, 6, 6, 6, 6, 6, 6, 6, 6, "Time…	First, I should carefully examine the impact of each process parameter on color price and then find the range of values for each parameter when the color price requirement is met. Next, I need to consider how to optimize efficiency and greenness within these ranges. Efficiency may involve shorter reaction times, while increasing greenness may involve lowering temperature and increasing solution c…	{ "Optimization Suggestions": { "time(h)": { "Recommended Scope": [2, 3], }, "Temperature(℃)": { "Recommended range": [40, 50], }, "Solution concentration (g/ml)": { "Recommended range": [0.1, 0.15], } } } Reason for recommendation: The observation data showed that the color valence of group 7 was 505 when the time was 3h, the temperature was 50℃, and the solution concentration was 0.1g/ml, which…
You are an experimental optimization expert, good at analyzing experimental data, predicting the range of experimental conditions that may meet the user's requirements and giving suggestions based on the user's given requirements for experimental results. 1. The degree of influence of each experimental condition on the results was analyzed in detail. 2. Optimized experimental conditions are used …	{ "Purpose": "To study the effect of alternating pumping of two reactants into a microchannel on the phase transfer reaction", "Original batch experimental operating parameters": { "Reaction time (min)": [0, 60], "Reaction temperature (°C)": 32.5, "Reaction volume (mL)": 50, "Reactant concentration (M)": { "Dimethyl malonate": 1, "Ethyl iodide": 1, "TBAHS": 1 } }, "Original intermittent experimen…	To compare the efficiency of continuous flow with batch reaction, comparative experiments were performed at the same reaction time (12 min) and reaction temperature (32.5 °C). By adjusting the alternating frequency (0.01–3 Hz) and controlling the block length (0.9–41 mm), the adjustment of different interface areas was achieved, and its effect on the reaction yield was observed. This range covers…	{ "Process condition range": { "Alternating frequency (Hz)": [0.01, 3], "Reaction temperature (°C)": 32.5, "Total stay time (min)": 12, "Block length (mm)": [0.9, 41], "Inverse block length (1/mm)": [0.016, 1.29] } }In order to compare the efficiency of continuous flow with batch reaction, comparative experiments were performed at the same reaction time (12 minutes) and reaction temperature (32.5…
You are an experimental optimization expert, good at analyzing experimental data, predicting the range of experimental conditions that may meet the user's requirements and giving suggestions based on the user's given requirements for experimental results. 1. The degree of influence of each experimental condition on the results was analyzed in detail. 2. Optimized experimental conditions are used …	{ "Purpose": "To investigate the effect of glass bead filling in microchannels on enzymatic reactions, improve mixing performance and evaluate its enhancement on reaction rates", "Original batch experimental operating parameters": { "Reaction time (s)": [0, 600], "Reaction temperature (°C)": 52, "Stirring speed (rpm)": 300, "Reaction volume (mL)": 20, "Substrate concentration (mmol/L)": { "o-NPG"…	The continuous flow experiment was set at the same reaction temperature (52°C), and the total residence time was controlled between 1–100 seconds by adjusting the flow rate, covering the initial stage before the time required for the reaction to reach equilibrium (600 seconds). The effect of mixing enhancement on the reaction rate can be effectively observed in this range. The glass bead filling …	{ "Process condition range": { "Flow rate (mm/s)": [11, 22], "Reaction temperature (°C)": 52, "Total residence time (s)": [1, 100], "Glass bead filling length (mm)": [6, 6], "Microchannel size (μm)": { "width": 500, "Depth": 300 } } }The continuous flow experiment was set at the same reaction temperature (52°C), and the total residence time was controlled between 1–100 seconds by adjusting the fl…
You are an experimental optimization expert, good at analyzing experimental data, predicting the range of experimental conditions that may meet the user's requirements and giving suggestions based on the user's given requirements for experimental results. 1. The degree of influence of each experimental condition on the results was analyzed in detail. 2. Optimized experimental conditions are used …	{ Objective: "To synthesize pseudo-boehmite (Pseudo-boehmite) by one-pot carbonization in a microchannel reactor, thereby improving product purity and achieving continuous production.", "Original batch experimental operating parameters": { "Reaction time (min)": 60, "Reaction temperature (°C)": 50, "NaAlO2 concentration (g Al2O3/L)": 80, "CO2 flow rate (mL/min)": 100, Initial pH: 12.5 }, "Origina…	The microchannel reactor has excellent mass transfer and mixing properties and can achieve rapid nucleation within an extremely short residence time (10–60 s). Maintain a near stoichiometric ratio (CO2/AlO2) by precisely controlling the NaAlO2 flow rate (1–5 mL/min) and the CO2 flow rate (50–200 mL/min)⁻ = 1.0–1.2), effectively inhibiting side reactions, significantly improving product purity to …	{ "Process condition range": { "NaAlO2 solution flow rate (mL/min)": [1, 5], "CO2 gas flow rate (mL/min)": [50, 200], "Reaction temperature (°C)": 50, "Dwell time(s)": [10, 60], "Feed molar ratio (CO2/AlO2⁻)": [1.0, 1.2] } }The microchannel reactor has excellent mass transfer and mixing properties and can achieve rapid nucleation within an extremely short residence time (10–60 s). By precisely co…
You are an experimental optimization expert, good at analyzing experimental data, predicting the range of experimental conditions that may meet the user's requirements and giving suggestions based on the user's given requirements for experimental results. 1. The degree of influence of each experimental condition on the results was analyzed in detail. 2. Optimized experimental conditions are used …	{ "Purpose": "To achieve rapid and continuous flow synthesis of [2+2]-type photochemical cycloaddition reactions using glass microreactors, improve reaction efficiency and achieve controllable and continuous production.", "Original batch experimental operating parameters": { "Reaction time (h)": 2, "Reaction temperature (°C)": 25, "Reaction volume (mL)": 10, "Substrate concentration (M)": { "1a":…	The continuous flow microreactor has excellent mass transfer and light uniformity, and can efficiently complete photochemical reactions within an extremely short residence time (30–120 min). By controlling the flow rate (0.5–1.0 mL/h), a higher conversion rate (up to 88%) was achieved under stable light conditions. Compared with batch reactions, continuous flow significantly shortens reaction tim…	{ "Process condition range": { "Flow rate (mL/h)": [0.5, 1.0], "Dwell time (min)": [30, 120], "Light Source Type": "Pyrex Lamp", "Reaction temperature (°C)": 25, "Substrate concentration (M)": { "1a": 0.1, "2a": 0.1 } } }The continuous flow microreactor has excellent mass transfer and light uniformity, and can efficiently complete photochemical reactions within an extremely short residence time (…
You are an experimental optimization expert, good at analyzing experimental data, predicting the range of experimental conditions that may meet the user's requirements and giving suggestions based on the user's given requirements for experimental results. 1. The degree of influence of each experimental condition on the results was analyzed in detail. 2. Optimized experimental conditions are used …	{ Objective: "To enhance the esterification reaction of caffeic acid and methanol in ionic liquids through microfluidic biocatalysis, improve product yield and achieve efficient and continuous synthesis." "Original batch experimental operating parameters": { "Reaction time (h)": 9, "Reaction temperature (°C)": 75, "Substrate concentration (g/L)": { "Caffeic acid (CA)": 0.1 }, "Enzyme Type": "Lipo…	The microchannel continuous flow device has excellent mass transfer efficiency and a stable operating environment. A controllable residence time of 1–2.5 h was achieved at a low flow rate (2–20 μL/min), ensuring sufficient contact between the enzyme and the substrate, with a maximum yield of 98.45%. Compared with the batch method, the continuous flow significantly improved the yield per unit volu…	{ "Process condition range": { "Flow rate (μL/min)": [2, 20], "Reaction temperature (°C)": 70, "Dwell time (h)": [1, 2.5], "Substrate concentration (g/L)": { "Caffeic acid (CA)": [0.025, 1] }, "Enzyme Type": "Novozym 435", "Enzyme dosage (mg)": 90, "Solvent System": "[Bmim][Tf2N]" } }The microchannel continuous flow device has excellent mass transfer efficiency and a stable operating environment.…
You are an experimental optimization expert, good at analyzing experimental data, predicting the range of experimental conditions that may meet the user's requirements and giving suggestions based on the user's given requirements for experimental results. 1. The degree of influence of each experimental condition on the results was analyzed in detail. 2. Optimized experimental conditions are used …	{ "Purpose": "To develop a dual-channel microreactor for gas-liquid synthesis, improve the efficiency and reproducibility of the Heck oxidation reaction, and achieve continuous operation.", "Original batch experimental operating parameters": { "Reaction time (h)": 6, "Reaction temperature (°C)": 60, "Catalyst Type": "Pd(OAc)2", "Catalyst concentration (mmol/L)": 0.5, "Substrate concentration (mmo…	The microchannel continuous flow system has excellent mass transfer and heat conduction properties, and can achieve efficient gas-liquid contact and rapid reaction at low flow rate (5–30 μL/min) and short residence time (5–30 min). Compared with the batch reaction (6 h, 85% yield), the continuous flow can achieve a yield of more than 95% within 30 minutes, and the yield per unit volume is increas…	{ "Process condition range": { "Flow rate (μL/min)": [5, 30], "Reaction temperature (°C)": 60, "Dwell time (min)": [5, 30], "Catalyst concentration (mmol/L)": 0.5, "Substrate concentration (mmol/L)": { "Iodobenzene": [5, 20], "Ethyl acrylate": [25, 100] }, "Feed molar ratio (Iodobenzene/Ethyl acrylate)": [1:2, 1:5] } }The microchannel continuous flow system has excellent mass transfer and heat co…
You are an experimental optimization expert, good at analyzing experimental data, predicting the range of experimental conditions that may meet the user's requirements and giving suggestions based on the user's given requirements for experimental results. 1. The degree of influence of each experimental condition on the results was analyzed in detail. 2. Optimized experimental conditions are used …	{ Objective: "To investigate a continuous flow synthesis method for the preparation of 2,6-dichlorobenzyl bromide by photocatalytic bromination of 2,6-dichlorotoluene with oxidation in a microreactor to improve reaction efficiency and selectivity." "Original batch experimental operating parameters": { "Reaction time (h)": 4, "Reaction temperature (°C)": 50, "Light Source Type": "LED", "Wavelength…	The microchannel continuous flow system has excellent light penetration and rapid mass transfer capabilities, and can achieve efficient reactions within a short residence time (10–40 min). Compared with the batch method (4 h, 82% yield), the continuous flow achieved a yield of more than 95% within 40 minutes, and the yield per unit volume increased to 86.7 mmol/(L·h), significantly improving prod…	{ "Process condition range": { "Flow rate (mL/min)": [0.5, 2.0], "Reaction temperature (°C)": 50, "Dwell time (min)": [10, 40], "Light Source Type": "LED", "Wavelength (nm)": 450, "Catalyst concentration (mmol/L)": 0.2, "Substrate concentration (mmol/L)": { "2,6-Dichlorotoluene": [50, 200] }, "Bromine source type": "NBS", "Solvent System": "Acetonitrile/Water = 4:1" } }The microchannel continuous…
You are an experimental optimization expert, good at analyzing experimental data, predicting the range of experimental conditions that may meet the user's requirements and giving suggestions based on the user's given requirements for experimental results. 1. The degree of influence of each experimental condition on the results was analyzed in detail. 2. Optimized experimental conditions are used …	{ "Purpose": "To study the biocatalytic desulfurization reaction of dibenzothiophene (DBT) in a microreactor to improve desulfurization efficiency and achieve continuous operation.", "Original batch experimental operating parameters": { "Reaction time (h)": 24, "Reaction temperature (°C)": 30, "Substrate concentration (mmol/L)": { "DBT": 0.5 }, "Cell concentration (g/L)": 10, "Buffer Type": "Phos…	The microchannel continuous flow system has excellent mass transfer efficiency and uniform flow distribution, and can achieve efficient biocatalytic desulfurization within a short residence time (10–60 min). Compared with the batch method (24 h, 98% conversion), the continuous flow can complete the reaction within 60 minutes, and the conversion rate per unit volume is increased to 0.08 mmol/(L·h)…	{ "Process condition range": { "Flow rate (μL/min)": [1, 10], "Reaction temperature (°C)": 30, "Dwell time (min)": [10, 60], "Substrate concentration (mmol/L)": { "DBT": [0.1, 1.0] }, "Cell concentration (g/L)": 10, "Buffer Type": "Phosphate Buffer", "pH": 7.0 } }The microchannel continuous flow system has excellent mass transfer efficiency and uniform flow distribution, and can achieve efficient…
You are an experimental optimization expert, good at analyzing experimental data, predicting the range of experimental conditions that may meet the user's requirements and giving suggestions based on the user's given requirements for experimental results. 1. The degree of influence of each experimental condition on the results was analyzed in detail. 2. Optimized experimental conditions are used …	{ Objective: "To synthesize highly monodisperse silica nanoparticles in a microreactor system and compare them with conventional batch and semi-batch processes to verify the superiority of continuous flow synthesis.", "Original batch experimental operating parameters": { "Reaction time (h)": 24, "Reaction temperature (°C)": 30, "TEOS concentration (mmol/L)": 10, "Ammonia concentration (mmol/L)": …	The microchannel continuous flow system has excellent mixing efficiency and mass transfer performance, and can achieve highly uniform nucleation and growth processes within a short residence time (10–120 min). By adjusting the flow rate (0.5–5.0 mL/min) and reactant concentration (TEOS 5–20 mmol/L), the particle size (150–300 nm) and distribution (standard deviation < 5 nm) can be precisely contr…	{ "Process condition range": { "Flow rate (mL/min)": [0.5, 5.0], "Reaction temperature (°C)": 30, "TEOS concentration (mmol/L)": [5, 20], "Ammonia concentration (mmol/L)": [2.5, 10], "Water concentration (mmol/L)": [50, 200], "Microchannel diameter (mm)": [0.68, 1.5], "Total reaction time (min)": [10, 120] } }The microchannel continuous flow system has excellent mixing efficiency and mass transfe…
You are an experimental optimization expert, good at analyzing experimental data, predicting the range of experimental conditions that may meet the user's requirements and giving suggestions based on the user's given requirements for experimental results. 1. The degree of influence of each experimental condition on the results was analyzed in detail. 2. Optimized experimental conditions are used …	{ Objective: To develop a novel and simple microchannel device to test the effect of process intensification on the decomposition reaction of hydrogen peroxide and compare it with a conventional reactor "Original batch experimental operating parameters": { "Reaction time (min)": 60, "Reaction temperature (°C)": 50, "Initial concentration of H2O2 (mol/cm³)": 0.89, "Catalyst Type": "Stainless Steel…	The continuous flow microchannel device has excellent mass and heat transfer capabilities and can achieve stable reaction conditions at low flow rates (0.5–5.0 cm/min) and controllable residence times (10–60 min). Compared with batch reaction, this system significantly improves the reaction efficiency under the same temperature (50°C) and catalyst conditions, and the conversion rate is increased …	{ "Process condition range": { "Flow rate (cm/min)": [0.5, 5.0], "Reaction temperature (°C)": 50, "H2O2 feed concentration (mol/cm³)": [0.4, 1.0], "Catalyst Type": "Stainless Steel (AISI 316)", "Dwell time (min)": [10, 60], "System pressure (atm)": 1, "pH Control Range": [3.0, 7.0] } }
You are an experimental optimization expert, good at analyzing experimental data, predicting the range of experimental conditions that may meet the user's requirements and giving suggestions based on the user's given requirements for experimental results. 1. The degree of influence of each experimental condition on the results was analyzed in detail. 2. Optimized experimental conditions are used …	{ Requirements: "Optimize loading and elution conditions for four mixed-mode resins to improve the yield and purity of bispecific antibodies.", "Conditions and results corresponding to each group of one-factor experiments": { "pH": [4.0, 5.0, 6.0, 8.0], "NaCl concentration (mM)": [0, 150, 300, 800], "Combined capacity (g/L)": [70, 216, 300, 400] } }	From the experimental data, it can be seen that pH value and NaCl concentration have a significant effect on the binding capacity of the resin. As the pH value increases, the binding ability of the resin gradually increases, reaching the highest value at pH=8; however, an excessively high pH value may have a negative impact on protein stability and needs to be weighed in actual operation. The inc…	{ "Process condition range": { "pH": [5.0, 7.0], "NaCl concentration (mM)": [150, 500] } }The pH 5.0~7.0 and NaCl concentration 150~500 mM were selected as the response surface experimental range because the binding capacity of the resin in this range is high and stable (such as 300 g/L at pH=6 and NaCl=300 mM), while avoiding the potential adverse effects of extreme pH values or excessive salt c…
You are an experimental optimization expert, good at analyzing experimental data, predicting the range of experimental conditions that may meet the user's requirements and giving suggestions based on the user's given requirements for experimental results. 1. The degree of influence of each experimental condition on the results was analyzed in detail. 2. Optimized experimental conditions are used …	{ Requirements: "Removal of carcinogenic polycyclic aromatic hydrocarbons (PAHs) from landfill leachate via the electro-Fenton (Electro-Fenton) process and optimization of key operating parameters to achieve efficient removal of chemical oxygen demand (COD) and PAHs.", "Conditions and results corresponding to each group of one-factor experiments": { "pH": [5, 6.5, 8], "Fe²⁺concentration (g/L)": […	From the experimental data, it can be seen that each operating parameter has a significant impact on the removal efficiency: pH value: The removal efficiency is the highest under acidic conditions (pH=5). As the pH increases, the removal efficiency decreases, indicating that low pH is more conducive to the generation of OH radicals. Fe²⁺Concentration: As Fe²⁺Increased concentration increases remo…	{ "Process condition range": { "pH": [5.0, 8.0], "Fe²⁺concentration (g/L)": [0.1, 1.0], "H₂O₂ concentration (g/L)": [0.5, 2.0], "Reaction time (min)": [5, 60], "Current (A)": [0.2, 2.0] } }The selection of this range is based on the key influence intervals found in single-factor experiments, such as pH=5~8, Fe²⁺=0.1~1 g/L, etc. Within this range, the COD and PAHs removal rates varied significantl…
You are an experimental optimization expert, good at analyzing experimental data, predicting the range of experimental conditions that may meet the user's requirements and giving suggestions based on the user's given requirements for experimental results. 1. The degree of influence of each experimental condition on the results was analyzed in detail. 2. Optimized experimental conditions are used …	{ Requirements: "Deacidification of Yuanbao Maple Seed Oil (ATO) by molecular distillation (MD) technology, optimizing key parameters such as evaporation temperature, condensation temperature, and scraping speed to reduce the acid value to ≤2 mg KOH/g and meet the first-class edible oil standard." "Conditions and results corresponding to each group of one-factor experiments": { "Evaporation tempe…	From the experimental data, we can see that: Evaporation temperature: As the temperature increases, the acid value continues to decrease, indicating that high temperature is conducive to the volatile separation of free fatty acids. However, excessive temperature may cause thermal degradation of grease. Condensation temperature: Lower condensation temperature helps improve the efficiency of light …	{ "Process condition range": { "Evaporation temperature (℃)": [130, 170], "Condensation temperature (℃)": [30, 60], "Scraping film speed (rpm)": [250, 350] } }Based on the results of single-factor experiments, it was found that the acid value varied significantly within the evaporation temperature range of 130–170 ℃, condensation temperature range of 30–60 ℃, and scraping film speed range of 250–…
You are an experimental optimization expert, good at analyzing experimental data, predicting the range of experimental conditions that may meet the user's requirements and giving suggestions based on the user's given requirements for experimental results. 1. The degree of influence of each experimental condition on the results was analyzed in detail. 2. Optimized experimental conditions are used …	{ Requirements: "Optimize the chemical oxygen demand (COD) removal effect of earthworm filters for treating high-concentration domestic greywater, establish a model and determine the optimal operating parameter combination through response surface methodology, and achieve efficient, low-cost and environmentally friendly sewage treatment.", "Conditions and results corresponding to each group of on…	Hydraulic load factor (HLR): As HLR increases, COD removal rate decreases, indicating that the excessive water inlet rate reduces the contact time between pollutants and filter media and microorganisms, thereby reducing treatment efficiency. Initial COD concentration: The removal rate reached its highest at a moderate concentration (2500 mg/L). Too high or too low would affect the reaction kineti…	{ "Process condition range": { "Hydraulic load factor (HLR) (L/m²/day)": [64, 191], "Initial COD (mg/L)": [1000, 4000], "Earthworm density (EWD) (pcs/㎡)": [0, 200] } }This interval was chosen based on the region where the most significant changes in COD removal rate were observed in the experiment. For example, the removal rate reaches more than 90% at HLR=64 L/m ²/day, initial COD=2500 mg/L, EWD…
You are an experimental optimization expert, good at analyzing experimental data, predicting the range of experimental conditions that may meet the user's requirements and giving suggestions based on the user's given requirements for experimental results. 1. The degree of influence of each experimental condition on the results was analyzed in detail. 2. Optimized experimental conditions are used …	{ Requirements: "Optimize process parameters for extracting fibers from banana pseudostems, improve the mechanical properties of the fibers (including ultimate tensile strength, Young's modulus, and strain percentage), model and determine the optimal parameter combination using the response surface method." "Conditions and results corresponding to each group of one-factor experiments": { "Degummi…	Degumming machine speed (DS): The tensile strength and Young's modulus reach their peak at 510 rpm, indicating that moderate speed helps to effectively separate fibers without causing damage; too high or too low will cause damage to the fiber structure. Roller speed (RS): As the speed increases, the tensile strength first increases and then decreases, which is optimal at 65 rpm, indicating that t…	{ "Process condition range": { "Degumming machine speed (rpm)": [480, 540], "Roller speed (rpm)": [50, 80], "Roller gap (mm)": [2, 4] } }According to the single-factor experimental data, the ultimate tensile strength and Young's modulus of the fiber vary most significantly within the degumming machine speed range of 480–540 rpm, roller speed range of 50–80 rpm, and roller gap range of 2–4 mm, and…
You are an experimental optimization expert, good at analyzing experimental data, predicting the range of experimental conditions that may meet the user's requirements and giving suggestions based on the user's given requirements for experimental results. 1. The degree of influence of each experimental condition on the results was analyzed in detail. 2. Optimized experimental conditions are used …	{ Requirements: "Optimize process parameters for extracting polyphenols from industrial hemp seed hulls using natural hypoeutectic solvents (NADES), increase total polyphenol content (TPC) and antioxidant activity (DPPH, FRAP, ABTS), establish models and determine optimal extraction conditions using response surface methodology." "Conditions and results corresponding to each group of one-factor e…	Extraction temperature: As the temperature increased from 30°C to 70°C, the total polyphenol content gradually increased and reached a maximum value at 70°C, indicating that high temperature helps to enhance solvent permeability and target solubility. Extraction time: As the extraction time is extended, TPC first rises rapidly and then stabilizes, approaching the maximum value at 120–150 minutes,…	{ "Process condition range": { "Extraction temperature (°C)": [40, 60], "Extraction time (min)": [60, 120], "Liquid-solid ratio (mL/g)": [20, 40] } }According to the single-factor experimental data, the total polyphenol content varied significantly within the extraction temperature range of 40–60°C, extraction time of 60–120 min, and liquid-to-solid ratio of 20–40 mL/g, and was close to the optim…
You are an experimental optimization expert, good at analyzing experimental data, predicting the range of experimental conditions that may meet the user's requirements and giving suggestions based on the user's given requirements for experimental results. 1. The degree of influence of each experimental condition on the results was analyzed in detail. 2. Optimized experimental conditions are used …	{ Requirements: "Optimize the process conditions for ultrasound-enzyme-assisted extraction of resveratrol from Japanese knotweed based on ionic liquids to improve the extraction rate of resveratrol and provide basic data for subsequent response surface optimization.", "Conditions and results corresponding to each group of one-factor experiments": { "pH": [4.0, 4.5, 5.0, 5.5, 6.0, 5.0, 5.0, 5.0, 5…	pH: The extraction rate reached its highest at pH=5.5, indicating that the acid-base environment has a significant impact on enzyme activity and solvent polarity. Enzyme concentration: As the extraction rate increased with increasing concentration, it leveled off after reaching a peak of 2.2%, indicating that there was no significant gain at excessive concentrations. Extraction temperature: 50 –5…	{ "Process condition range": { "pH": [4.5, 5.5], "Enzyme concentration (%)": [1.8, 2.2], "Extraction temperature (°C)": [45, 55], "Extraction time (min)": [60, 120], "Ultrasound power (W)": [150, 250], "IL concentration (mol/L)": [0.5, 1.0], "Liquid-solid ratio (mL/g)": [15, 25] } }According to the results of single-factor experiments, the resveratrol extraction rate changed most significantly an…
You are an experimental optimization expert, good at analyzing experimental data, predicting the range of experimental conditions that may meet the user's requirements and giving suggestions based on the user's given requirements for experimental results. 1. The degree of influence of each experimental condition on the results was analyzed in detail. 2. Optimized experimental conditions are used …	{ Requirements: "Optimize the process parameters for ultrasound-assisted extraction of lycopene from tomato peel, improve extraction efficiency and product yield, and provide basic data for subsequent response surface optimization." "Conditions and results corresponding to each group of one-factor experiments": { "Enzymatic hydrolysis time (min)": [60, 120, 180, 120, 120, 120, 120], "Extraction t…	Enzymatic hydrolysis time: As the enzymatic hydrolysis time was extended from 60 min to 120 min, the lycopene yield increased significantly, reaching its highest value at 120 min; continuing to extend to 180 min actually decreased, possibly due to pigment degradation caused by excessive enzymatic hydrolysis. Extraction time: As the extraction time increases, the yield rate continues to rise, chan…	{ "Process condition range": { "Enzymatic hydrolysis time (min)": [60, 180], "Extraction time (min)": [10, 60], "Temperature(℃)": [25, 45] } }According to the results of single-factor experiments, the lycopene yield rate changed most significantly and was close to the maximum value (such as 859 mg/kg) within the range of enzymatic hydrolysis time 60–180 min, extraction time 10–60 min, and tempera…
You are an experimental optimization expert, good at analyzing experimental data, predicting the range of experimental conditions that may meet the user's requirements and giving suggestions based on the user's given requirements for experimental results. 1. The degree of influence of each experimental condition on the results was analyzed in detail. 2. Optimized experimental conditions are used …	{ Requirements: "Optimize the process parameters for ultrasound-assisted ionic liquid extraction of total flavonoids from hawthorn leaves, improve the total flavonoid yield, and provide basic data for subsequent response surface design." "Conditions and results corresponding to each group of one-factor experiments": { "Ethanol concentration (%)": [40, 50, 60, 70, 80, 60, 60, 60], "Fuel-liquid rat…	Ethanol concentration: As the ethanol concentration increases, the total flavonoid yield gradually increases, reaching a peak at 70% and then decreasing, indicating that excessive concentration may reduce the solubility of the target component or change the solvent polarity. Material-liquid ratio: As the material-liquid ratio increases from 1:20 to 1:60, it must rise first and then fall. 1:40–1:5…	{ "Process condition range": { "Ethanol concentration (%)": [50, 70], "Fuel-liquid ratio (g/mL)": ["1:30", "1:50"], "Extraction time (min)": [30, 50], "Ultrasound power (W)": [150, 250], "temperature(℃)": [40, 60], "IL concentration (mol/L)": [0.4, 0.8] } }According to the single-factor experimental data, the total flavonoid yield changed most significantly and was close to the maximum value (suc…
You are an experimental optimization expert, good at analyzing experimental data, predicting the range of experimental conditions that may meet the user's requirements and giving suggestions based on the user's given requirements for experimental results. 1. The degree of influence of each experimental condition on the results was analyzed in detail. 2. Optimized experimental conditions are used …	{ Requirements: "Optimize the process parameters for microwave-assisted extraction of flavin polysaccharides, improve the polysaccharide yield, and provide basic data for subsequent response surface analysis." "Conditions and results corresponding to each group of one-factor experiments": { "Liquid-to-material ratio (mL/g)": [20, 25, 30, 35, 40, 30, 30, 30], "Microwave Power (W)": [200, 400, 600,…	Liquid-to-material ratio: As the ratio increases from 20 mL/g to 35 mL/g, the polysaccharide yield gradually increases, reaching a peak at 35 mL/g. Continuing to increase the ratio will lead to a slight decrease, indicating that excess solvent does not help improve efficiency. Microwave power: The yield reaches its highest value at 600 W. Further increase in power will lead to a decrease, which m…	{ "Process condition range": { "Liquid-to-material ratio (mL/g)": [25, 35], "Microwave Power (W)": [400, 800], "Extraction temperature (℃)": [70, 90], "Extraction time (min)": [4, 8] } }According to the results of single-factor experiments, the polysaccharide yield changed most significantly and was close to the maximum value (such as 8.2%) within the range of liquid-to-material ratio 25–35 mL/g,…
You are an experimental optimization expert, good at analyzing experimental data, predicting the range of experimental conditions that may meet the user's requirements and giving suggestions based on the user's given requirements for experimental results. 1. The degree of influence of each experimental condition on the results was analyzed in detail. 2. Optimized experimental conditions are used …	{ Requirements: "Optimize the process parameters for ultrasound-assisted extraction of anthocyanins from purple sweet potato, improve the anthocyanin yield, and provide basic data for subsequent response surface analysis." "Conditions and results corresponding to each group of one-factor experiments": { "Ethanol concentration (%)": [40, 50, 60, 70, 80, 60, 60, 60], "Fuel-liquid ratio (g/mL)": [1:…	Ethanol concentration: As the ethanol concentration increases, it must rise first and then fall, reaching a maximum value at 70%. Too high or too low will affect the extraction efficiency, indicating that solvent polarity has a significant impact on anthocyanin solubility. Material-liquid ratio: As the material-liquid ratio increases, the yield rate increases significantly and becomes stable afte…	{ "Process condition range": { "Ethanol concentration (%)": [50, 70], "Fuel-liquid ratio (g/mL)": ["1:20", "1:40"], "Extraction time (min)": [20, 40], "Temperature(℃)": [30, 50], "pH": [2, 4], "Ultrasound Power (W)": [200, 400] } }According to the results of single-factor experiments, the anthocyanin yield changed most significantly and was close to the maximum value (such as 4.7 mg/g) within the…
You are an experimental optimization expert, good at analyzing experimental data, predicting the range of experimental conditions that may meet the user's requirements and giving suggestions based on the user's given requirements for experimental results. 1. The degree of influence of each experimental condition on the results was analyzed in detail. 2. Optimized experimental conditions are used …	{ "purpose": "Study the degradation effect of n-hexane in a gas stream using a pulsed discharge plasma reactor and optimize key process parameters using CCD-RSM.", "single_factor_experiments": [ { "factor": "Discharge voltage", "conditions": [4, 5.5, 7, 8.5, 10], "results": [38, 56, 82, 92, 95] }, { "factor": "Initial concentration", "conditions": [50, 75, 100, 125, 150], "results": [88, 80, 79, …	Discharge voltage: As the discharge voltage increases, the n-hexane removal efficiency increases significantly. This is because high voltage can produce more high-energy electrons and active species, promoting chemical reactions. Initial concentration: When the initial concentration increases, the removal efficiency decreases. The reason is that at high concentrations, molecules compete for high-…	{ "response_surface_design_range": { "Discharge voltage (kV)": [4, 10], "Initial concentration (ppm)": [50, 150], "Gas flow rate (ml/min)": [400, 1200], "Relative humidity (%)": [30, 70] } }This range was chosen based on single-factor experimental results, ensuring that the effective intervals of all key parameters are covered while avoiding nonlinear effects or device limitations under extreme c…
You are an experimental optimization expert, good at analyzing experimental data, predicting the range of experimental conditions that may meet the user's requirements and giving suggestions based on the user's given requirements for experimental results. 1. The degree of influence of each experimental condition on the results was analyzed in detail. 2. Optimized experimental conditions are used …	{ "purpose": "Evaluate the performance of using industrial wastewater (SIWW) as a coagulant for the treatment of stabilized landfill leachate and optimize the coagulation-flocculation process using a response surface approach.", "single_factor_experiments": [ { "factor": "Coagulant dosage", "conditions": [6, 8, 10], "results": [35.68, 56.04, 39.32] }, { "factor": "pH value", "conditions": [2, 3, …	Coagulant Dose: As the coagulant dose increases, COD removal increases first and then decreases. Within the experimental range, the optimal dose was 8 mL/L. pH value: The effect of pH value on COD removal rate shows a trend of increasing first and then decreasing, with the optimal pH value being around 3. Both too high and too low pH values reduce removal efficiency.	{ "response_surface_design_range": { "Coagulant dose (mL/L)": [6, 10], "pH": [2, 4] } }This range is chosen based on the results of single-factor experiments, ensuring that the changing trends near the optimal conditions are covered while avoiding extreme conditions that affect the model accuracy.
You are an experimental optimization expert, good at analyzing experimental data, predicting the range of experimental conditions that may meet the user's requirements and giving suggestions based on the user's given requirements for experimental results. 1. The degree of influence of each experimental condition on the results was analyzed in detail. 2. Optimized experimental conditions are used …	{ "purpose": "To investigate the effects of different hydraulic residence times (HRT) and sludge residence times (SRT) on substrate removal efficiency when glucose and acetaminophen are used as the sole carbon sources, and to analyze their degradation mechanisms and kinetic parameters through modeling.", "single_factor_experiments": [ { "factor": "HRT", "conditions": [0.5, 1.0, 2.0], "results": {…	HRT: With increasing hydraulic residence time, the removal rates of glucose and acetaminophen increased. For glucose, due to its strong biodegradability, efficient removal can be achieved at shorter HRT; while for acetaminophen, longer HRT helps microorganisms fully contact and degrade the recalcitrant substance. SRT: SRT prolongation significantly increased the VSS (volatile suspended solids) co…	{ "response_surface_design_range": { "HRT(d)": [0.5, 2.0], "SRT(d)": [5, 20] } }
You are an experimental optimization expert, good at analyzing experimental data, predicting the range of experimental conditions that may meet the user's requirements and giving suggestions based on the user's given requirements for experimental results. 1. The degree of influence of each experimental condition on the results was analyzed in detail. 2. Optimized experimental conditions are used …	{ Requirements: "Optimize foam drying conditions to obtain optimal foam properties (such as foam expansion rate and foam density) and β-carotene content, while improving product quality and drying efficiency.", "Conditions and results corresponding to each group of one-factor experiments": { "Water:lucuma ratio (v/w)": [3, 2, 3, 2, 1, 2, 1, 2, 1, 2, 1, 3, 2, 2, 1, 1, 2, 2, 2, 1, 1, 2, 2, 2, 2, 2,…	Qualitative analysis: Increasing the EA concentration can significantly reduce the foam density and improve the foam expansion rate, indicating that EA as a foaming agent has a positive impact on foam performance. Foam stability increases with increasing XG concentration, but excessive XG may cause the foam expansion rate to decrease. The higher the water: lucuma ratio, the lower the foam density…	{ "Process condition range": { "Water:lucuma ratio (v/w)": [1, 3], "EA(%)": [5, 15], "XG(%)": [0.1, 0.3] } }Reason for choosing this range: According to single-factor experimental data, when the water:lucuma ratio varies between 1:1 and 3:1, the EA concentration varies between 5% and 15%, and the XG concentration varies between 0.1% and 0.3%, it can cover the range that has a significant impact o…
You are an experimental optimization expert, good at analyzing experimental data, predicting the range of experimental conditions that may meet the user's requirements and giving suggestions based on the user's given requirements for experimental results. 1. The degree of influence of each experimental condition on the results was analyzed in detail. 2. Optimized experimental conditions are used …	{ Requirements: "Optimize the integrated UF-NF membrane process for treating high-salinity rare earth smelting wastewater to achieve efficient removal of calcium ions, COD, and TOC while maintaining high water flux and flux recovery rate after membrane cleaning.", "Conditions and results corresponding to each group of one-factor experiments": { "Operating pressure (MPa)": [0.5, 1.0, 1.5, 2.0, 1.5…	The increase in operating pressure significantly improved the removal rates of calcium ions, COD, and TOC, but it stabilized after 1.5 MPa, and continued pressurization did not significantly improve the removal effect. The increase in flow rate slightly reduces the removal rate but helps reduce membrane contamination and maintain higher water fluxes. Therefore, choosing 1.5 MPa as the optimal pre…	{ "Process condition range": { "Operating pressure (MPa)": [1.0, 1.5], "Flow rate (L/h)": [20, 40] } }Experimental data show that when the operating pressure exceeds 1.5 MPa, the removal rates of calcium ions, COD and TOC tend to saturate, and further pressurization no longer significantly improves the removal effect. Whereas a flow rate in the range of 20–40 L/h allows a high water flux to be ma…
You are an experimental optimization expert, good at analyzing experimental data, predicting the range of experimental conditions that may meet the user's requirements and giving suggestions based on the user's given requirements for experimental results. 1. The degree of influence of each experimental condition on the results was analyzed in detail. 2. Optimized experimental conditions are used …	{ Requirements: "Use salt slag and rice husk ash as aluminum and silicon sources to synthesize NaP zeolite by hydrothermal method, and optimize the reaction temperature and reaction time to improve the crystallinity of the zeolite.", "Conditions and results corresponding to each group of one-factor experiments": { "Reaction temperature (℃)": [85, 90, 100, 110, 115, 85, 90, 100, 110, 115, 85, 90, …	The reaction temperature has a significant effect on the crystallinity. The crystallinity reaches a peak at 100℃ and continues to rise to 115℃, but instead decreases. Crystallization is most favored when the reaction time is between 15–24 hours, and too short or too long a reaction time will result in a decrease in crystallinity. Therefore, the optimal reaction temperature is 100 –110℃ and the re…	{ "Process condition range": { "Reaction temperature (℃)": [90, 110], "Reaction time (h)": [6, 24] } }From the experimental data, the crystallinity of the reaction temperature changes significantly in the range of 90–110℃, and decreases instead below 90 ℃poor crystallization effect, above 110℃; the crystallinity increases significantly in the reaction time range of 6–24 hours, and the effect weak…
You are an experimental optimization expert, good at analyzing experimental data, predicting the range of experimental conditions that may meet the user's requirements and giving suggestions based on the user's given requirements for experimental results. 1. The degree of influence of each experimental condition on the results was analyzed in detail. 2. Optimized experimental conditions are used …	{ Requirements: "Use water melon rind (watermelon rind) as a biocoagulant to remove copper, zinc, and turbidity from water. Optimize coagulation-flocculation process parameters through Box-Behnken design to improve metal and turbidity removal efficiency." "Conditions and results corresponding to each group of one-factor experiments": { "Initial pH": [2, 3, 4, 5, 6, 7, 8, 9, 10, 6, 6, 6, 6, 6, 6, …	The initial pH has a significant impact on the removal effect, and the removal rates of Zn, Cu and turbidity reach the highest when pH=7~8. As the pH increases, the charge neutralization effect increases, promoting the adsorption of metal ions. Increasing the coagulant dose significantly improved the removal efficiency, but the improvement was limited after exceeding 1.0 g/L, indicating the prese…	{ "Process condition range": { "Initial pH": [6, 8], "Coagulant dose (g/L)": [0.3, 1.0], "Particle size (μm)": [60, 90] } }
You are an experimental optimization expert, good at analyzing experimental data, predicting the range of experimental conditions that may meet the user's requirements and giving suggestions based on the user's given requirements for experimental results. 1. The degree of influence of each experimental condition on the results was analyzed in detail. 2. Optimized experimental conditions are used …	{ Requirements: "Optimize the process parameters of foam-dried tomato powder by response surface methodology to obtain optimal physical and chemical properties (such as foam density, expansion rate, stability, water solubility index, etc.) to improve tomato powder quality.", "Conditions and results corresponding to each group of one-factor experiments": { "CMC concentration (%)": [0.5, 1.0, 1.5, …	Increasing CMC concentration will significantly affect foam stability and density, with the best overall performance at 1.0%; egg white protein concentration between 3–5% will significantly improve foam expansion and stability, but too high will actually reduce stability. The increase in drying temperature helps to improve the foam expansion rate and ascorbic acid retention rate, and 65–70℃ is pr…	{ "Process condition range": { "CMC concentration (%)": [0.5, 1.5], "Egg white protein concentration (%)": [1, 5], "Drying temperature (℃)": [60, 70] } }From the experimental data, the CMC concentration in the range of 0.5–1.5% has a significant effect on the foam stability, the egg white protein concentration of 1–5% affects the foam structure and bubble formation ability, and the drying tempera…
You are an experimental optimization expert, good at analyzing experimental data, predicting the range of experimental conditions that may meet the user's requirements and giving suggestions based on the user's given requirements for experimental results. 1. The degree of influence of each experimental condition on the results was analyzed in detail. 2. Optimized experimental conditions are used …	{ Requirements: "Optimize the process parameters for ultrasound-assisted extraction of total flavonoids from sea buckthorn leaves by response surface methodology to obtain the maximum total flavonoid yield.", "Conditions and results corresponding to each group of one-factor experiments": { "Ethanol concentration (%)": [40, 50, 60, 70, 80, 60, 60, 60, 60], "Liquid-to-material ratio (mL/g)": [10, 2…	Ethanol concentration: As the ethanol concentration increases from 40% to 70%, the total flavonoid yield increases significantly, reaching a maximum at 70% and then decreasing slightly, indicating that 70% is the optimal concentration. Liquid-to-material ratio: The liquid-to-material ratio increased from 10 to 40 mL/g, and the yield continued to increase, but fell back at 50 mL/g, indicating that…	{ "Process condition range": { "Ethanol concentration (%)": [50, 70], "Liquid-to-material ratio (mL/g)": [20, 40], "Extraction time (min)": [30, 50], "Ultrasound power (W)": [150, 250] } }From the single-factor experimental data, the ethanol concentration between 50–70% has the most obvious improvement in the flavonoid extraction effect; the yield rate changes significantly within the range of li…
You are an experimental optimization expert, good at analyzing experimental data, predicting the range of experimental conditions that may meet the user's requirements and giving suggestions based on the user's given requirements for experimental results. 1. The degree of influence of each experimental condition on the results was analyzed in detail. 2. Optimized experimental conditions are used …	{ Requirements: "Optimize the rotating wire mesh coating process parameters to improve the thickness and uniformity of the adhesive layer, thereby improving the coating quality of spacecraft structural panels.", "Single-factor experimental conditions and results": { "Screen Thickness (um)": [60, 80, 100, 120], "Squeegee Hardness (A)": [65, 70, 75, 80], "Squeegee Pressure (N)": [10, 20, 30, 40], "…	Screen Thickness: When the screen thickness increases, the thickness of the adhesive layer first increases and then decreases, but the roughness changes significantly, indicating that being too thick or too thin will affect uniformity. Squeegee Hardness: As the hardness increases, the thickness and uniformity of the adhesive layer show nonlinear changes. Appropriate hardness can improve the coati…	{ "Process condition range": { "Screen Thickness (um)": [80, 100], "Squeegee Hardness (A)": [70, 80], "Squeegee Pressure (N)": [20, 40], "Space (mm)": [0.6, 1.2], "Coating Speed (mm/s)": [15, 25] } }The thickness and uniformity of the adhesive layer within some parameter ranges are good, and the instability and inefficiency problems caused by extreme values are avoided. For example, at a Screen T…
You are an experimental optimization expert, good at analyzing experimental data, predicting the range of experimental conditions that may meet the user's requirements and giving suggestions based on the user's given requirements for experimental results. 1. The degree of influence of each experimental condition on the results was analyzed in detail. 2. Optimized experimental conditions are used …	{ Requirements: "Optimize process parameters of carbon fiber composite plastic 66 (PA66) during injection molding of connector assemblies to reduce the rate of short-shot defects and improve product quality.", "Single-factor experimental conditions and results": { "Injection Pressure (MPa)": [105, 110, 115], "Holding Pressure (MPa)": [45, 50, 55], "Holding Time (sec)": [0.5, 1.0, 1.5], "Injection…	Injection pressure: The defect rate is lowest at 110 MPa. Too high or too low will cause poor filling. Pressure-preserving pressure: The defect rate decreases with increasing pressure. 55 MPa is the best effect. High pressure helps the material completely fill the mold. Pressure holding time: 1.0 seconds is optimal, extending to 1.5 seconds does not significantly improve and may introduce interna…	{ "Process condition range": { "Injection Pressure (MPa)": [105, 115], "Holding Pressure (MPa)": [45, 55], "Holding Time (sec)": [0.5, 1.5], "Injection Speed (mm/s)": [40, 50], "Injection Stroke (mm)": [10, 20] } }This range selects the inflection point based on the performance exhibited in the one-factor experiment. For example, the injection pressure of 105–115 MPa can take into account both th…
You are an experimental optimization expert, good at analyzing experimental data, predicting the range of experimental conditions that may meet the user's requirements and giving suggestions based on the user's given requirements for experimental results. 1. The degree of influence of each experimental condition on the results was analyzed in detail. 2. Optimized experimental conditions are used …	{ "Requirements": "Optimize hot air drying process parameters to improve drying efficiency while ensuring the nutritional quality of rice. The main focus is on key indicators such as protein content, fat content, amylose and amylopectin content.", "Single-factor experimental conditions and results": { "Hot air temperature (°C)": [35, 40.8, 45, 49.2, 55, 45, 45, 45, 45, 45, 45], "Relative humidity…	The increase in hot air temperature will significantly increase the effective accumulation temperature, but too high a temperature will cause the starch structure inside the rice to be disordered, fatty acids will increase, and the taste and nutritional quality will be affected; the increase in relative humidity will help maintain water balance and reduce protein denaturation, but too high humidi…	{ "Process condition range": { "Hot air temperature (°C)": [40.8, 49.2], "Relative humidity (%)": [35.8, 44.2], "Initial water content (%)": [22.3, 25.7], "Wind speed (m/s)": [0.5, 0.7], "Tone Ratio (TR)": [1.9, 3.1] } }This study found through single-factor experiments that when the hot air temperature is controlled at 40.8-49.2°C, it can ensure drying efficiency without destroying the nutrition…
You are an experimental optimization expert, good at analyzing experimental data, predicting the range of experimental conditions that may meet the user's requirements and giving suggestions based on the user's given requirements for experimental results. 1. The degree of influence of each experimental condition on the results was analyzed in detail. 2. Optimized experimental conditions are used …	{ Requirements: Optimize UV/H2O2 process parameters to achieve efficient decolorization and chemical oxygen demand (COD) removal of basic fuchsin dyes. The goal is to achieve a COD removal rate of over 99% while improving treatment efficiency and process sustainability.", "Single-factor experimental conditions and results": { "Initial dye concentration (mg/L)": [10, 30, 50, 10, 10, 10, 10], "H2O2…	As the initial dye concentration increases, the COD removal rate shows a downward trend, indicating that low concentration is more conducive to the thorough oxidation reaction; the increase in H2O2 concentration significantly enhances the free radical generation ability, thereby improving the COD removal rate, but too high a concentration may lead to side reactions or economic decline; extending …	{ "Process condition range": { "Initial dye concentration (mg/L)": [10, 50], "H2O2 concentration (mM/L)": [10, 20], "Irradiation time (min)": [60, 180] } }According to the results of one-way experiments, the initial dye concentration, H₂O₂ concentration and irradiation time have a significant effect on the COD removal rate. Literature data show that the dye removal rate changes significantly in t…
You are an experimental optimization expert, good at analyzing experimental data, predicting the range of experimental conditions that may meet the user's requirements and giving suggestions based on the user's given requirements for experimental results. 1. The degree of influence of each experimental condition on the results was analyzed in detail. 2. Optimized experimental conditions are used …	{ Requirements: Maximize the reaction yield by optimizing the process parameters of palladium-catalyzed biphenyl synthesis (Suzuki-Miyaura coupling reaction). The main research is to examine the effects of reaction time, temperature and catalyst concentration on yield "Single-factor experimental conditions and results": { "Reaction time (h)": [4, 6, 8, 4, 6, 8, 4, 6, 8], "Reaction temperature (°C…	Prolonged reaction time helps improve yield, reaching the highest value at 8 hours, but too long may cause side reactions; increasing temperature significantly improves yield, with around 70°C being the optimal range, and high temperature may reduce catalyst stability; increasing catalyst concentration is beneficial to improving yield, but 0.02 mol% is close to the optimal value, and further incr…	{ "Process condition range": { "Reaction time (h)": [4, 8], "Reaction temperature (°C)": [40, 80], "Catalyst concentration (mol%)": [0.01, 0.03] } }According to the results of single-factor experiments, the reaction time between 4–8 hours has a significant impact on the yield, and there is an optimal point; the temperature from 40 to 80°C significantly changes the reaction efficiency, and 60–70°C…
You are an experimental optimization expert, good at analyzing experimental data, predicting the range of experimental conditions that may meet the user's requirements and giving suggestions based on the user's given requirements for experimental results. 1. The degree of influence of each experimental condition on the results was analyzed in detail. 2. Optimized experimental conditions are used …	{ Requirements: "By optimizing the process parameters for the preparation of pulmonary surfactant suspensions, the particle size (d(0.9) < 10 μm) and surface tension (< 6 mN/m) in the key quality attributes of the product can be made to meet quality standards while improving process stability and repeatability.", "Single-factor experimental conditions and results": { "Dispersion temperature (℃)":…	The reduced dispersion temperature helps to reduce particle size and lower surface tension, and low temperatures (such as 40℃) are more conducive to maintaining surface activity. Increasing the stirring speed can effectively reduce the particle size. At 600 r/min, most samples d(0.9) is less than 10 μm; however, it has little effect on the surface tension. Although extended dispersion time helps …	{ "Process condition range": { "Dispersion Temperature (℃)": [40, 48], "Stirring speed (r/min)": [200, 600], "Dispersion time (min)": [1, 5] } }Dispersion temperature, stirring speed and dispersion time have significant effects on particle size and surface tension. Among them, the dispersion temperature varies significantly in the range of 40–48℃, and the surface tension is lower at 40℃; the stir…
You are an experimental optimization expert, good at analyzing experimental data, predicting the range of experimental conditions that may meet the user's requirements and giving suggestions based on the user's given requirements for experimental results. 1. The degree of influence of each experimental condition on the results was analyzed in detail. 2. Optimized experimental conditions are used …	{ Requirements: "By optimizing the parameters of the supercritical CO₂ extraction process, the extraction rate of total flavonoids from pecan and cattail shells can be improved while ensuring the antioxidant activity of the extract." The goal is to obtain a high total flavonoid yield and DPPH free radical scavenging rate.", "Single-factor experimental conditions and results": { "Extraction Pressu…	The total flavonoid yield was highest at an extraction pressure of 40 MPa, but continued to increase to 50 MPa, which actually decreased, indicating that excessive pressure drop may be detrimental to the release of active ingredients; the extraction temperature increased initially to promote extraction efficiency, but after exceeding 60℃, the thermosensitive substances may degrade, resulting in a…	{ "Process condition range": { "Extraction Pressure (MPa)": [20, 50], "Extraction temperature (℃)": [40, 70] } }According to the results of single-factor experiments, the extraction pressure between 20–50 MPa has a significant effect on the total flavonoid yield, with 40 MPa being the optimal point; the extraction temperature shows a trend of rising first and then falling from 40 to 70°C, with th…
You are an experimental optimization expert, good at analyzing experimental data, predicting the range of experimental conditions that may meet the user's requirements and giving suggestions based on the user's given requirements for experimental results. 1. The degree of influence of each experimental condition on the results was analyzed in detail. 2. Optimized experimental conditions are used …	{ Requirements: "By optimizing heat pump drying process parameters, the total phenolic content loss (TPCL), total flavonoid content loss (TFCL), and moisture content (MC) of horse chestnut (Schefflera heptaphylla) leaves are minimized, thereby maximizing the retention of their bioactive components during the drying process.", "Single-factor experimental conditions and results": { "Drying temperat…	Drying temperature: As the temperature increases, TPCL and TFCL first decrease and then increase, and are lowest at 50°C, indicating that moderate temperature increase is conducive to retaining active ingredients; however, excessive temperature (such as 53.4°C) will lead to increased losses. The moisture content decreases with increasing temperature, indicating that high temperatures help dehydra…	{ "Process condition range": { "Drying temperature (℃)": [36.6, 53.4], "Drying wind speed (m/s)": [1.16, 2.84], "Drying time (min)": [560, 760] } }According to the results of single-factor experiments, the drying temperature significantly affected TPCL, TFCL and MC in the range of 36.6 –53.4℃, with the lowest loss at 50℃; the drying wind speed was between 1.16 –2.84 m/s, with 2 m/s being the opti…
You are an experimental optimization expert, good at analyzing experimental data, predicting the range of experimental conditions that may meet the user's requirements and giving suggestions based on the user's given requirements for experimental results. 1. The degree of influence of each experimental condition on the results was analyzed in detail. 2. Optimized experimental conditions are used …	{ Requirements: "Optimize the process parameters for vacuum concentration of Caraonda juice to increase total soluble solids (TSS), ascorbic acid content, total phenolic content (TPC), total antioxidant activity (TAA), total anthocyanin content (TAC), and iron content, while reducing moisture content.", "Single-factor experimental conditions and corresponding results": { "Temperature(℃)": [45, 50…	Effect of temperature: As the temperature increases, TSS increases significantly and the moisture content decreases, indicating that high temperature helps water evaporate and improves concentration efficiency. In addition, ascorbic acid content, TPC, TAA, TAC and iron content also increased at higher temperatures, but some indicators such as TAC may decrease at extreme high temperatures. Effect …	{ "Process condition range": { "Temperature(℃)": [45, 55], "Time (min)": [90, 210] } }This study adopted a central composite design (CCD) for response surface optimization, selecting a temperature range of 45–55°C and a time range of 90–210 minutes. Based on previous experiments, it was found that key indicators such as TSS, TPC, and TAA can be effectively improved in this range, while avoiding n…
You are an experimental optimization expert, good at analyzing experimental data, predicting the range of experimental conditions that may meet the user's requirements and giving suggestions based on the user's given requirements for experimental results. 1. The degree of influence of each experimental condition on the results was analyzed in detail. 2. Optimized experimental conditions are used …	{ Requirements: Optimize the process of extracting thorium from uranium-thorium mixture using Cyanex 272 to achieve the highest thorium purity and separation efficiency. The main goal is to maximize thorium purity by optimizing operating parameters through response surface methodology.", "Single-factor experimental conditions and corresponding results": { "Contact time (min)": [5, 15, 30, 60], "T…	As the contact time increased from 5 to 15 minutes, the extraction efficiency of thorium increased significantly to 98.33%, but the efficiency stabilized when it was further extended to 60 minutes, indicating that 15 minutes was the optimal equilibrium point. At the same time, the extraction efficiency of impurities such as vanadium, iron and uranium increases with time, resulting in a decrease i…	{ "Process condition range": { "Cyanex 272 concentration (mol/L)": [0.001, 0.2], "pH": [0, 2], "Aqueous to organic phase volume ratio (A/O)": [0.5, 2.5] } }Based on the single-factor experimental results and central composite design principles provided in the literature, the Cyanex 272 concentration was selected to be 0.001–0.2 mol/L, covering the low to high extraction capacity range; the pH was…
You are an experimental optimization expert, good at analyzing experimental data, predicting the range of experimental conditions that may meet the user's requirements and giving suggestions based on the user's given requirements for experimental results. 1. The degree of influence of each experimental condition on the results was analyzed in detail. 2. Optimized experimental conditions are used …	{ Requirements: "Carbon molecular sieves (CMSs) are prepared from coconut leaves by chemical vapor deposition (CVD) and their pore structure characteristics (especially specific surface area and micropore volume) are optimized to improve CO₂ adsorption performance.", "Single-factor experimental conditions and corresponding results": { "Deposition temperature (℃)": [800, 900, 1000, 800, 900, 1000,…	Deposition temperature: at 900 When °C, the specific surface area and micropore volume reach their maximum values, and further increasing to 1000 °C will lead to a decrease, indicating that high temperature may cause the pore structure to collapse or surface carbon deposition to seal the micropores. Deposition time: With a longer deposition time (15–45 min), micropore formation is favored at mode…	{ "Process condition range": { "Deposition temperature (℃)": [800, 1000], "Deposition time (min)": [15, 45], "Benzene flow rate (mL/min)": [5, 15] } }This range covers the critical interval in which deposition temperature, time and benzene flow rate affect the structure of carbon molecular sieve pores. Literature data show that the microporous structure changes significantly in the range of 800–1…
You are an experimental optimization expert, good at analyzing experimental data, predicting the range of experimental conditions that may meet the user's requirements and giving suggestions based on the user's given requirements for experimental results. 1. The degree of influence of each experimental condition on the results was analyzed in detail. 2. Optimized experimental conditions are used …	{ Requirements: "Optimize the self-protecting flux-cored wire arc additive manufacturing (SS-WPAAM) process parameters to achieve ideal weld forming quality, including geometric characteristics such as weld width, excess height, penetration depth, and dilution ratio, and improve welding efficiency and material properties.", "Single-factor experimental conditions and corresponding results": { "Vol…	Voltage: has no significant effect on weld width, but too high will reduce penetration and increase dilution. Current: is the most important parameter affecting weld formation. As the current increases, the weld width and excess height increase significantly, and the penetration depth also increases. Welding speed: The faster the welding speed, the less heat input, resulting in a decrease in weld…	{ "Process condition range": { "Voltage (V)": [20, 24], "Current (A)": [150, 190], "Welding speed (mm/s)": [5, 7], "Nozzle to plate distance (mm)": [14, 18], "Powder feed rate (g/min)": [47, 59] } }The selected parameter range covers the variation range where each factor shows a significant effect in the experiment. For example, a current between 150–190 A has a significant impact on the geometri…
You are an experimental optimization expert, good at analyzing experimental data, predicting the range of experimental conditions that may meet the user's requirements and giving suggestions based on the user's given requirements for experimental results. 1. The degree of influence of each experimental condition on the results was analyzed in detail. 2. Optimized experimental conditions are used …	{ Requirements: "Optimize the STP extraction process to ensure that samples prepared by modern processes are of consistent quality with ancient methods. The higher the overall score, the better." "Single-factor experimental conditions and results": { "Extraction time (h)": [0.5, 1, 1.5, 2], "Colic acid content (mg/g)": [1.0101, 1.1950, 0.9721, 0.9005], "Iso-europhenanthrene content (mg/g)": [0.00…	Extraction time has a significant impact on experimental results. The yields of basilic acid, isoprenerucin, and extract showed an upward trend followed by a downward trend with increasing extraction time, while the content of puerarin continued to increase. When the extraction time is 1 hour, colic acid and prenohumicin reach the highest value, but their content decreases when extended to 2 hour…	{ "Process condition range": { "Extraction time (h)": [1, 1.5], "Add water (times)": [8, 10] } }
You are an experimental optimization expert, good at analyzing experimental data, predicting the range of experimental conditions that may meet the user's requirements and giving suggestions based on the user's given requirements for experimental results. 1. The degree of influence of each experimental condition on the results was analyzed in detail. 2. Optimized experimental conditions are used …	{ "Requirements": "Optimize the biosurfactant yield of Bacillus aryabhattai SPS1001 by Taguchi method, with the goal of maximizing the yield.", "Univariate experiment conditions and results for each group": { "X1 Peptone (g/L)": [5, 8, 15], "X2 Yeast extract (g/L)": [2, 4, 6], "X3 Beef extract (g/L)": [1, 5, 8], "X4 NaCl (g/L)": [5, 7, 10], "X5 Hydrophobic substrate diesel (ml/L)": [20, 30, 40], …	From the experimental data, it can be seen that different parameters have different degrees of influence on the yield of biosurfactants. Among them, Agitation (oscillation speed) had the greatest impact on yield, reaching the highest yield at 180 rpm; Inoculum size (inoculation volume) was 2%, which was higher; Incubation time (incubation time) was shorter, with 4 days being more conducive to inc…	{ "Process condition range": { "Peptone (g/L)": [5, 8], "Yeast extract (g/L)": [4, 6], "Beef extract (g/L)": [5, 8], "NaCl (g/L)": [5, 10], "Hydrophobic substrate diesel (ml/L)": [20, 40], "pH": [7.4, 7.9], "Inoculum size (%)": [2, 4], "Incubation time (days)": [4, 10], "Agitation (rpm)": [150, 200] } }According to the results of Taguchi's single-factor experiment, each factor showed a significan…
You are an experimental optimization expert, good at analyzing experimental data, predicting the range of experimental conditions that may meet the user's requirements and giving suggestions based on the user's given requirements for experimental results. 1. The degree of influence of each experimental condition on the results was analyzed in detail. 2. Optimized experimental conditions are used …	{ Requirements: "Optimize the industrial production process of Tunisian date paste, with the goal of reducing energy consumption and improving sustainability while ensuring product quality (including sensory attributes, texture, moisture content, water activity, and color).", "Single-factor experimental conditions and results": { "hydration time (min)": [0, 9.6, 20, 30, 40], "drying temperature (…	hydration time significantly affected the moisture content and texture of date paste, reaching the best balance at 9.6 minutes. Too short a time will result in a dry and hard texture, while too long a time will result in too much moisture, affecting stability. The higher the drying temperature, the greater the energy consumption, and high temperatures can easily cause color deepening or even coki…	{ "Process condition range": { "hydration time (min)": [5, 15], "drying temperature (℃)": [55, 75], "drying time (h)": [4, 8] } }According to the results of single-factor experiments, the hydration time is around 9.6 minutes, which is the optimal moisture and texture; the drying temperature is between 60–70℃, which can take into account both color and water activity; and the drying time is 5–7 h,…
You are an experimental optimization expert, good at analyzing experimental data, predicting the range of experimental conditions that may meet the user's requirements and giving suggestions based on the user's given requirements for experimental results. 1. The degree of influence of each experimental condition on the results was analyzed in detail. 2. Optimized experimental conditions are used …	{ Requirements: "Optimize process parameters for hot chamber die casting of AM60 magnesium alloy to reduce casting porosity and improve tensile strength.", "Conditions and results corresponding to each group of one-factor experiments": { "Metal temperature (°C)": [620, 620, 620, 620, 650, 650, 650, 650], "Mold temperature (°C)": [160, 160, 200, 200, 160, 160, 200, 200, 200], "First stage compress…	Die Casting Pressure (MPa): has the greatest impact on porosity. As the pressure increased from 20 MPa to 80 MPa, the porosity decreased significantly (e.g., the porosity in group 8 was 3.68% compared to 1.76% in group 3). High pressure helps reduce stomata and increases densitogenicity. Second stage compression injection velocity (mm/s): has a greater impact on tensile strength and porosity. Hig…	{ "Process condition range": { "Metal temperature (°C)": [620, 650], "Mold temperature (°C)": [160, 200], "First stage compression fire velocity (mm/s)": [50, 80], "Second stage compression fire velocity (mm/s)": [300, 450], "Pressure stroke (mm)": [75, 120], "Die Casting Pressure (MPa)": [20, 80] } }In this study, the Taguchi method was used to screen out six key parameters that have a significa…
You are an experimental optimization expert, good at analyzing experimental data, predicting the range of experimental conditions that may meet the user's requirements and giving suggestions based on the user's given requirements for experimental results. 1. The degree of influence of each experimental condition on the results was analyzed in detail. 2. Optimized experimental conditions are used …	{ Requirements: "Optimize cutting parameters of wet-turned duplex stainless steel to minimize surface roughness (Ra) and chip compression ratio (CCR), thereby improving machining efficiency and workpiece surface quality.", "Conditions and results corresponding to each group of one-factor experiments": { "Cutting speed (m/min)": [150, 150, 150, 200, 200, 200, 250, 250], "Feed volume (mm/rev)": [0.…	Cutting speed (m/min): The higher the cutting speed, the lower the surface roughness in general (such as Group 4 Ra=0.433 μm), but excessive speed may lead to increased tool wear. At the same time, high cutting speeds help reduce CCR, indicating reduced plastic deformation. Feed amount (mm/rev): The larger the feed amount, the significantly increased surface roughness (such as Ra=2.155 μm in Grou…	{ "Process condition range": { "Cutting speed (m/min)": [150, 250], "Feed volume (mm/rev)": [0.05, 0.15], "Depth of cut (mm)": [0.5, 1.5] } }According to the Taguchi method analysis, feed rate contributes the most to surface roughness (about 36%), followed by cutting speed (about 28%) and cutting depth (about 15%). From the experimental data, when the feed rate is 0.05 mm/rev and the cutting spee…
You are an experimental optimization expert, good at analyzing experimental data, predicting the range of experimental conditions that may meet the user's requirements and giving suggestions based on the user's given requirements for experimental results. 1. The degree of influence of each experimental condition on the results was analyzed in detail. 2. Optimized experimental conditions are used …	{ Requirements: "Optimize the ultrasound-assisted extraction process of the active ingredients (Erythrin B, Erythrin E, and Isochindizine) in Eleutherococcus senticosus to improve extraction efficiency and obtain a higher yield of the active ingredient.", "Conditions and results corresponding to each group of one-factor experiments": { "Ultrasound time (min)": [25, 35, 25, 35, 25, 35, 25, 35, 25,…	Ultrasound time (min): As the ultrasound time was extended from 25 to 35 min, the yield of eleutheroside B and E gradually increased, but the optimal value was reached when it was further extended to 30 min. It is shown that around 30 min is the optimal extraction time. Solid-liquid ratio (mL/g): When the solid-liquid ratio increases from 1:10 to 1:15, the yield of all three components increases,…	{ "Process condition range": { "Ultrasound time (min)": [25, 35], "Solid-to-liquid ratio (mL/g)": [10, 15], "Ultrasound Power (W)": [240, 260] } }According to experimental data, when the ultrasound time was 30 min, the solid-liquid ratio was 1:12.5, and the power was 260 W, the yield rates of eleutheroside B, E, and isopyrrhine all reached the highest values (1.690, 0.819, and 0.258 mg/g, respect…
You are an experimental optimization expert, good at analyzing experimental data, predicting the range of experimental conditions that may meet the user's requirements and giving suggestions based on the user's given requirements for experimental results. 1. The degree of influence of each experimental condition on the results was analyzed in detail. 2. Optimized experimental conditions are used …	{ Requirements: "Optimize the process parameters for extracting C-PC (C-Phycocyanin) from cyanobacteria by response surface methodology to maximize the C-PC yield and improve extraction efficiency.", "Conditions and results corresponding to each group of one-factor experiments": { "pH": [5, 6, 7, 8, 9, 5, 6, 7, 8, 9, 5, 6, 7, 8, 9, 5, 6, 7, 8, 9, 8, 9, 8, 9, 8, 8, 9], "Liquid-to-Fuel Ratio (mL/g)…	pH value: In the pH=7~8 range, the C-PC yield is the highest, and the yield decreases after exceeding this range. It was shown that a suitable pH helps maintain protein structural stability and promotes its dissolution. Liquid-to-Fuel Ratio (mL/g): As the liquid-to-fuel ratio increases, the C-PC yield gradually increases, reaching a peak at a liquid-to-fuel ratio of 40 mL/g, indicating that suffi…	{ "Process condition range": { "pH": [6, 8], "Liquid-to-material ratio (mL/g)": [25, 35], "Extraction time (min)": [20, 40] } }According to the single-factor experimental data, the C-PC yield was higher at pH=7~8, liquid-to-material ratio≥30 mL/g, and extraction time of 30~40 min. In particular, the yield reached 32.8 mg/g under the conditions of Group 14 (pH=8, liquid-to-material ratio 40 mL/g, …
You are an experimental optimization expert, good at analyzing experimental data, predicting the range of experimental conditions that may meet the user's requirements and giving suggestions based on the user's given requirements for experimental results. 1. The degree of influence of each experimental condition on the results was analyzed in detail. 2. Optimized experimental conditions are used …	{ Requirements: "Optimize acid centrifugation process parameters to minimize calcium oxide (CaO) and other impurities in cane molasses, thereby alleviating scaling issues in heat exchange equipment in ethanol plants." "Conditions and results corresponding to each group of one-factor experiments": { "Temperature(°C)": [80, 90, 100, 110, 120, 100, 100, 100, 100, 100, 100], "Dilution(°Bx)": [50, 50,…	Temperature: As the temperature increases, the removal rate of CaO and other impurities gradually increases, reaching a maximum value (66.17%) at 100°C and then decreasing. It shows that within the suitable temperature range, high temperature helps to improve reaction efficiency, but exceeding a certain limit will affect the effect. Dilution (°Bx): The lower the dilution (i.e. the higher the mola…	{ "Process condition range": { "Temperature(°C)": [90, 110], "Dilution(°Bx)": [45, 55], "pH": [3.0, 4.5] } }According to the trend of single-factor experimental data, temperature in the range of 90–110°C has a significant effect on CaO removal rate; dilution 45–55°Bx is the region with higher and stable removal rate; pH between 3.0–4.5 can achieve effective acidification reaction and avoid the ne…
You are an experimental optimization expert, good at analyzing experimental data, predicting the range of experimental conditions that may meet the user's requirements and giving suggestions based on the user's given requirements for experimental results. 1. The degree of influence of each experimental condition on the results was analyzed in detail. 2. Optimized experimental conditions are used …	{ "Requirements": "By optimizing Caragana korshinskii Kom. The molding process parameters for preparing biomass fuel pellets from strips as raw materials are to increase the relaxation density of the pellets (≥1.15 g/cm³) and equipment productivity (≥90%) while reducing specific energy consumption (<50 kWh/t) "Conditions and results corresponding to each group of one-factor experiments": { "Raw m…	Raw material moisture content: The relaxation density is the highest at 15%, which means that appropriate moisture helps soften and plasticize lignocellulose and improve the molding effect; too high (20%) or too low (10%) will reduce the molding quality. Forming die aspect ratio: shows the best comprehensive performance at 5.25, especially the relaxation density reaches 1.158 g/cm³ or more. Too l…	{ "Process condition range": { "Raw material moisture content (%)": [10, 20], "Forming die aspect ratio": [5, 5.5], "Ring Mode Speed (rpm)": [30, 60] } }Based on the Box-Behnken experimental design in the literature, typical levels of three key variables were selected for combined experiments. These ranges cover parameter ranges that have a significant impact on the molding effect, and each param…
You are an experimental optimization expert, good at analyzing experimental data, predicting the range of experimental conditions that may meet the user's requirements and giving suggestions based on the user's given requirements for experimental results. 1. The degree of influence of each experimental condition on the results was analyzed in detail. 2. Optimized experimental conditions are used …	{ Requirements: "Optimize the process parameters (drying temperature, drying air speed, drying time) of heat pump drying of Schefflera heptaphylla leaves by response surface methodology to minimize total phenolic content loss (TPCL), total flavonoid content loss (TFCL), and moisture content (MC) to maintain the nutritional and medicinal qualities of the dried product.", "Conditions and results co…	Drying temperature: As the temperature increases, TPCL and TFCL first decrease and then increase, and are lowest at 50°C; MC also decreases with increasing temperature. It is explained that appropriately increasing the temperature is conducive to rapid dehydration and reduces the loss of active ingredients. Dry wind speed: Increased wind speed helps reduce MC, but excessive wind speed (such as 2.…	{ "Process condition range": { "Drying temperature (°C)": [40, 50], "Drying wind speed (m/s)": [1.5, 2.5], "Drying time (min)": [600, 720] } }According to the parameter levels and experimental trends selected for central composite design (CCD) in the literature, the effects of various factors within this range on TPCL, TFCL, and MC are significant and the changing trends are clear. For example, u…
You are an experimental optimization expert, good at analyzing experimental data, predicting the range of experimental conditions that may meet the user's requirements and giving suggestions based on the user's given requirements for experimental results. 1. The degree of influence of each experimental condition on the results was analyzed in detail. 2. Optimized experimental conditions are used …	{ Requirements: "Optimize the enzymatic pretreatment of marigold flowers using the response surface methodology (temperature, time, enzyme dosage: pectinase, cellulase, xylanase) to maximize lutein ester extraction (LEEP) and flower solids hydrolysis percentage (FSHP), thereby improving pigment extraction efficiency and resource utilization." "Conditions and results corresponding to each group of…	Temperature (°C): As the temperature increases, both LEEP and FSHP increase first and then level off, reaching a higher value at 30°C, indicating that the temperature is conducive to the performance of enzyme activity. Time (days): Extending the processing time significantly improves LEEP and FSHP, approaching the peak at 20 days. Continuing to extend it to 30 days does not significantly improve …	{ "Process condition range": { "Temperature(°C)": [25, 35], "Time (days)": [10, 30], "Pectinase (mL/200g)": [0.5, 1], "Cellulase (mL/200g)": [0.5, 1], "Xylanase (mL/200g)": [0.5, 1] } }According to the trend of Taguchi orthogonal test data, temperature in the range of 25–35°C has a significant effect on LEEP and FSHP; the time shows a gradual increase from 10 to 30 days; and the enzyme dosage is …
You are an experimental optimization expert, good at analyzing experimental data, predicting the range of experimental conditions that may meet the user's requirements and giving suggestions based on the user's given requirements for experimental results. 1. The degree of influence of each experimental condition on the results was analyzed in detail. 2. Optimized experimental conditions are used …	{ Requirements: Optimize the cold sizing process to improve the sizing properties of cotton warp yarns (such as cohesion, adhesion, and mechanical properties) and reduce the feather index. At the same time, ensure that the sizing formula is easy to deglaze and meets environmental protection requirements.", "Conditions and results corresponding to each group of one-factor experiments": { "size_con…	Effect of the number of extractions on the extract yield: When other parameters were fixed, the extract yield gradually increased from 4% to 11% as the number of extractions increased from 1 to 5, but the increase gradually decreased. This suggests that increasing the number of withdrawals helps improve the yield rate, but the returns decrease after a certain number of withdrawals. Effect of extr…	{ "Process condition range": { "size_concentration": [40, 60], "lubricant_content": [0, 8], "plasticizer_content": [0, 10] } }Based on the Box-Behnken design given in the literature, three key variables ——sizing concentration (40-60 g/L), lubricant content (0%-8%), and plasticizer content (0%-10%)—— were selected as the basis for response surface optimization. These parameters cover key intervals…
You are an experimental optimization expert, good at analyzing experimental data, predicting the range of experimental conditions that may meet the user's requirements and giving suggestions based on the user's given requirements for experimental results. 1. The degree of influence of each experimental condition on the results was analyzed in detail. 2. Optimized experimental conditions are used …	{ Requirements: "Determine the optimal combination of methyl orange dye adsorption process parameters by response surface optimization to achieve the maximum adsorption capacity (qe) and evaluate the impact of each parameter on the adsorption process.", "Conditions and results corresponding to each group of one-factor experiments": { "initial_concentration_ppm": [50, 100, 150, 200, 250, 150, 150,…	Initial concentration (initial_concentration_ppm): As the initial concentration increases from 50 ppm to 250 ppm, the adsorption amount (qe) increases significantly, indicating that at a certain amount of adsorbent, higher concentrations provide a stronger driving force, which is conducive to adsorption. Adsorption time (adsorption_time_min): As the time increases from 100 minutes to 300 minutes,…	{ "Process condition range": { "initial_concentration_ppm": [100, 200], "adsorption_time_min": [150, 250], "adsorbent_amount_mg": [60, 80] } }The range selected according to the Box-Behnken design in the literature covers the key interval that has a significant impact on the adsorption capacity (qe). The initial concentration of 100–200 ppm can reflect the change in driving force; the adsorption …
You are an experimental optimization expert, good at analyzing experimental data, predicting the range of experimental conditions that may meet the user's requirements and giving suggestions based on the user's given requirements for experimental results. 1. The degree of influence of each experimental condition on the results was analyzed in detail. 2. Optimized experimental conditions are used …	{ Requirements: "Optimize the decolorization efficiency of basic fuchsin dyes through UV/H2O2 processes to achieve maximum chemical oxygen demand (COD) removal efficiency and evaluate the impact of various operating parameters on degradation effects.", "Conditions and results corresponding to each group of one-factor experiments": { "initial_concentration_ppm": [10, 30, 50, 30, 30, 30, 30], "h2o2…	Initial dye concentration (initial_concentration_ppm): As the dye concentration increases from 10 ppm to 50 ppm, the COD removal rate decreases significantly, indicating that high dye concentrations reduce the effective ability of oxidants to interact with ultraviolet light. H2O2 concentration (h2o2_concentration_mM/L): When the H2O2 concentration increased from 10 mM/L to 20 mM/L, COD removal in…	{ "Process condition range": { "initial_concentration_ppm": [10, 50], "h2o2_concentration_mM_L": [10, 20], "irradiation_time_min": [60, 180] } }The range selected according to the Box-Behnken design in the literature covers the key variable intervals that affect COD removal rate. In this interval, the initial concentration of 10–50 ppm is the typical wastewater concentration level; the H2O2 conce…
